# Supplementary material for: Multistage protective anti-CelTOS monoclonal antibodies with cross-species sterile protection against malaria
Source: Nat Commun. 2024 Aug 29;15:7487. doi: 10.1038/s41467-024-51701-2 (PMC11362571; doi:10.1038/s41467-024-51701-2)
Supplement: Supplementary file 4 — Source data [file 41467_2024_51701_MOESM4_ESM.xlsx]

## Sheet: Fig 1a
Fig 1a Interaction of purified IgGs with PvCelTOS using ELISA
mAb (mg/ml)	Absorbance (450nm)					Absorbance (450nm)					Absorbance (450nm)					Absorbance (450nm)					Absorbance (450nm)					Absorbance (450nm)
	7g7					8c2					6c4					8d2					6e11					6f11
1	2.60133	2.498	2.62133	2.44333	2.60167	2.294	2.13633	2.25933	2.29133	2.272						2.294	2.13633	2.25933	2.29133	2.272	2.20067	2.19767	2.04733	2.02267	2.13567	0.528	0.507667	0.448667	0.449	0.473333
0.1	2.87667	2.856	2.835	2.70367	2.857	2.35333	2.35167	2.43933	2.47233	2.44367	2.383	2.48033	2.39333	2.389	2.50267	2.35333	2.35167	2.43933	2.47233	2.44367	2.36167	2.34533	2.371	2.29633	2.39133	0.105667	0.0683333	0.071	0.0656667	0.0646667
0.01	2.81467	2.755	2.83933	2.7	2.83967	2.423	2.38733	2.43267	2.48833	2.45833	1.51167	1.56	1.33767	1.36	1.41867	2.423	2.38733	2.43267	2.48833	2.45833	2.45567	2.411	2.33333	2.38167	2.33433	0.022	0.02	0.013	0.0113333	0.0176667
0.001	2.58433	2.41133	2.59733	2.41567	2.66733	2.13533	2.14067	2.22233	2.18033	2.18933	0.323333	0.323333	0.271667	0.271	0.301	2.13533	2.14067	2.22233	2.18033	2.18933	2.37033	2.29933	2.26033	2.28633	2.26833	0.0183333	0.00533333	0.0116667	0.0113333	0.01
0.0001	1.52667	1.35733	1.49733	1.34667	1.41367	1.05667	1.06467	1.03033	1.05867	1.07133	0.0423333	0.0423333	0.0396667	0.032	0.028	1.05667	1.06467	1.03033	1.05867	1.07133	1.764	1.667	1.64033	1.65367	1.658	0.00833333	0.00266667	0.00633333	0.00966667	0.00233333
1e-05	0.323333	0.259333	0.336667	0.278667	0.275333	0.176333	0.175	0.171667	0.171	0.191333	0.00766667	0.00633333	0.00566667	0.00766667	0.00633333	0.176333	0.175	0.171667	0.171	0.191333	0.486667	0.46	0.463333	0.449667	0.493667	0.00466667	0.0146667	0.0243333	0.006	0.00433333
1e-06	0.0386667	0.0433333	0.0556667	0.0343333	0.0423333	0.0223333	0.0206667	0.0266667	0.016	0.02	0.00333333	0.00266667	0.00333333	0.002	0.00233333	0.0223333	0.0206667	0.0266667	0.016	0.02	0.065	0.063	0.0606667	0.062	0.0676667	0.00333333	0.00766667	0.00466667	0.005	0.007
0	0.00466667	0.00566667	0.00366667	0.00566667	0.00233333	0.00166667	0.00233333	0.004	0.00233333	0.00133333	0.00133333	0.00233333	0.00233333	0.00566667	0.00233333	0.00166667	0.00233333	0.004	0.00233333	0.00133333	0.008	0.00566667	0.00366667	0.003	0.006	0.00433333	0.00433333	0.007	0.00366667	0.003

## Sheet: Fig 1b
Fig 1b Interaction of purified IgGs with PfCelTOS using ELISA
mAb (mg/ml)	Absorbance (450nm)					Absorbance (450nm)					Absorbance (450nm)
	4h12					4d1					2f12
1	1.797	1.692	1.71767	1.68167	1.651	1.12233	1.01567	1.03733	0.971333	0.991	0.406667	0.370667	0.414	0.353667	0.396
0.1	0.779	0.791	0.723333	0.724333	0.697333	0.538667	0.532	0.554333	0.567667	0.548667	0.337667	0.286333	0.335333	0.328333	0.267333
0.01	0.126333	0.131667	0.125667	0.109333	0.104	0.253333	0.278333	0.258667	0.271333	0.250667	0.295	0.250667	0.291667	0.288	0.243333
0.001	0.016	-0.007	0.0153333	0.0136667	0.00966667	0.075	0.120333	0.116333	0.118	0.115667	0.200667	0.169667	0.192667	0.199	0.169333
0.0001	0.00333333	0.004	0.00433333	0.023	0.00166667	0.0176667	0.033	0.0383333	0.0323333	0.0393333	0.0656667	0.0643333	0.059	0.0723333	0.0613333
1e-05	0.00966667	0.014	0.0163333	0.004	0.00333333	0.005	0.018	0.0136667	-0.005	0.016	0.00966667	0.012	0.014	0.023	-0.0006667
1e-06	0.006	0.0106667	0.00233333	0.0136667	0.00533333	0.003	0.012	0.036	0.00433333	0.00366667	0.00266667	0.01	0.00866667	0.02	0.00933333
0	0.00233333	0.002	0.004	0.0103333	0.003	0.003	0.00266667	-0.0006667	0.00266667	0.003	0.00666667	0.00033333	0.00066667	-0.0053333	-0.0026667

## Sheet: Fig 2f
Fig 2f Mutation library epitope mapping on PvCelTOS using ELISA
		Loop 1		Loop 2			Loop 3				Loop 4					Loop 5
	WT	38-EGG	40-GSE	53-SFL	56-SES	59-ASL	81-QKD	84-SAS	87-FLQ	91-GFD	126-KPP	129-RVS	132-ED	136-FLL	139-GPV	153-LHK	156-PIP	159-DTI	162-WEY
Relative absorbance (%)	100	103.2	97.8	95.1	83.7	94.8	100.8	107.1	107.3	102.6	86.5	91	64.7	50.7	94.7	0.1	0.2	1.3	1
	100	97.5	100.9	96.1	83.8	90.8	94.4	97.5	98.1	90.5	84.5	75.7	58.8	47.3	87.7	0.6	0.6	2.5	0.4
	100	100.8	97.4	114.3	82.9	94.8	98.9	107.5	109.2	101.3	88	65	82.1	51.3	99.3	0.7	0.4	1.7	0.3

## Sheet: Fig 2g
Fig 2g Sensogram on 7g7 interacting with PvCelTOS
	500 nM		250 nM		125 nM		62.5 nM		31.25 nM		15.625 nM		7.8125 nM
Time (sec)	Respone (nm)	Fitted curve	Respone (nm)	Fitted curve	Respone (nm)	Fitted curve	Respone (nm)	Fitted curve	Respone (nm)	Fitted curve	Respone (nm)	Fitted curve	Respone (nm)	Fitted curve
0	0	0	0	0	0	0	0	0	0	0	0	0	0	0
0.2	8.364e-05	0.00067217	0.00017297	0.00041504	0.00089926	0.00025709	8.695e-05	0.00015449	0.00044496	0.00011317	0.00032433	9.007e-05	-0.0002793	2.534e-05
0.4	0.0001448	0.00134014	0.00019767	0.00082829	0.00167338	0.00051339	-0.0001909	0.00030863	0.0008911	0.00022615	0.0001035	0.00018003	-0.0010915	5.066e-05
0.6	3.203e-05	0.00200394	0.00068434	0.00123976	0.00273065	0.00076892	-0.0004784	0.00046244	0.00116104	0.00033895	0.00054376	0.00026988	-0.0013583	7.595e-05
0.8	-0.0001874	0.00266359	0.00062032	0.00164945	0.00341146	0.00102367	-0.0006413	0.00061591	0.00097489	0.00045157	0.00068972	0.00035961	-0.0018519	0.00010121
1	-7.501e-05	0.00331912	0.0008829	0.00205738	0.00383634	0.00127765	-0.0002284	0.00076904	0.00086501	0.000564	0.00031354	0.00044923	-0.00203	0.00012645
1.2	-1.018e-05	0.00397056	0.00138962	0.00246355	0.00455781	0.00153085	5.657e-05	0.00092184	0.00105112	0.00067624	0.00018968	0.00053873	-0.0021041	0.00015166
1.4	0.00064844	0.00461793	0.00233374	0.00286796	0.00517864	0.00178329	0.00036646	0.0010743	0.00101495	0.0007883	0.00048638	0.00062812	-0.0018439	0.00017685
1.6	0.00080345	0.00526126	0.00269849	0.00327063	0.00540626	0.00203495	0.00019723	0.00122643	0.00080722	0.00090018	0.00022488	0.0007174	-0.0023194	0.00020201
1.8	0.00113984	0.00590057	0.00311178	0.00367156	0.00559409	0.00228586	0.00057193	0.00137822	0.00022746	0.00101187	0.00029246	0.00080656	-0.0022858	0.00022714
2	0.00188797	0.00653589	0.00367521	0.00407076	0.00540084	0.002536	0.000358	0.00152969	9.651e-05	0.00112339	0.00017897	0.00089561	-0.0021586	0.00025225
2.2	0.00291531	0.00716724	0.00425354	0.00446824	0.00554122	0.00278538	0.00064743	0.00168081	-0.0001463	0.00123472	0.00048391	0.00098455	-0.0015689	0.00027733
2.4	0.0041475	0.00779465	0.00524076	0.004864	0.00589522	0.00303401	0.00095255	0.00183161	-0.0003033	0.00134586	0.00067843	0.00107337	-0.0010681	0.00030239
2.6	0.0046083	0.00841814	0.00494129	0.00525806	0.00571637	0.00328188	0.00028704	0.00198208	-0.0001724	0.00145683	0.0007348	0.00116208	-0.0013751	0.00032742
2.8	0.00567625	0.00903773	0.0053848	0.00565042	0.00573282	0.00352899	0.00050449	0.00213221	-0.0001103	0.00156761	0.00050969	0.00125068	-0.0016	0.00035242
3	0.00616629	0.00965346	0.00622108	0.00604108	0.00570064	0.00377536	0.00054008	0.00228202	0.00014124	0.00167821	0.00054684	0.00133916	-0.0016127	0.0003774
3.2	0.00731521	0.0102653	0.00691088	0.00643006	0.00589044	0.00402098	0.00045606	0.0024315	0.00053928	0.00178863	0.00052464	0.00142754	-0.0016828	0.00040236
3.4	0.0082279	0.0108734	0.00731105	0.00681736	0.00603623	0.00426585	0.00036448	0.00258065	0.0014576	0.00189887	0.00077099	0.0015158	-0.0016904	0.00042729
3.6	0.00934313	0.0114777	0.00770748	0.00720299	0.00647287	0.00450997	0.00075413	0.00272947	0.00208802	0.00200893	0.0010989	0.00160395	-0.002023	0.00045219
3.8	0.0109136	0.0120781	0.00829172	0.00758695	0.00698111	0.00475336	0.00097469	0.00287797	0.00279723	0.00211881	0.00118576	0.00169199	-0.0011767	0.00047707
4	0.0120506	0.0126749	0.00853995	0.00796926	0.00758873	0.004996	0.00149259	0.00302614	0.0037131	0.00222851	0.00128233	0.00177991	-0.0010836	0.00050192
4.2	0.012928	0.0132679	0.00928807	0.00834992	0.00796784	0.00523791	0.00126827	0.00317398	0.00397057	0.00233803	0.00099059	0.00186773	-0.0013704	0.00052674
4.4	0.0133184	0.0138572	0.00957149	0.00872894	0.00772202	0.00547909	0.00094142	0.0033215	0.00419904	0.00244737	0.00054227	0.00195543	-0.0020975	0.00055155
4.6	0.0139125	0.0144428	0.00976316	0.00910632	0.00790261	0.00571953	0.00122084	0.0034687	0.00400191	0.00255653	0.00118517	0.00204302	-0.001865	0.00057632
4.8	0.0151236	0.0150248	0.0097607	0.00948208	0.00815113	0.00595924	0.00162352	0.00361557	0.00388921	0.00266551	0.00087659	0.0021305	-0.0017685	0.00060107
5	0.0157689	0.0156031	0.0104052	0.00985621	0.00792072	0.00619822	0.00227321	0.00376213	0.00364377	0.00277431	0.0001008	0.00221787	-0.0017261	0.00062579
5.2	0.0161361	0.0161779	0.0112118	0.0102287	0.00839719	0.00643648	0.00210369	0.00390836	0.00367865	0.00288293	0.00041503	0.00230512	-0.0017841	0.00065049
5.4	0.0165524	0.016749	0.0114334	0.0105996	0.00865628	0.00667401	0.00213594	0.00405427	0.00333624	0.00299138	0.00077081	0.00239227	-0.0023206	0.00067517
5.6	0.0168599	0.0173166	0.01137	0.0109689	0.008824	0.00691082	0.00211665	0.00419986	0.00341845	0.00309965	0.00072846	0.00247931	-0.0029248	0.00069982
5.8	0.0173828	0.0178806	0.0114399	0.0113367	0.00882916	0.00714691	0.00212089	0.00434513	0.002697	0.00320774	0.00084216	0.00256623	-0.0028377	0.00072444
6	0.0177982	0.0184411	0.0113874	0.0117028	0.00830263	0.00738228	0.00166718	0.00449008	0.00271694	0.00331566	0.00090992	0.00265305	-0.0035178	0.00074904
6.2	0.0179996	0.0189981	0.0118533	0.0120673	0.0086179	0.00761694	0.00190225	0.00463471	0.00267515	0.0034234	0.00130727	0.00273975	-0.0033422	0.00077361
6.4	0.0182969	0.0195516	0.0124593	0.0124303	0.00865948	0.00785089	0.00243878	0.00477903	0.00326132	0.00353096	0.00165214	0.00282635	-0.0036986	0.00079816
6.6	0.0187046	0.0201017	0.0124757	0.0127917	0.00839746	0.00808412	0.00262664	0.00492302	0.00434049	0.00363834	0.00207432	0.00291283	-0.0037378	0.00082268
6.8	0.0190003	0.0206483	0.0133727	0.0131516	0.00830651	0.00831665	0.0029749	0.00506671	0.00449998	0.00374555	0.00159098	0.00299921	-0.0041285	0.00084718
7	0.0192598	0.0211915	0.014098	0.0135099	0.00889625	0.00854847	0.00348179	0.00521008	0.00536796	0.00385259	0.00179391	0.00308547	-0.0036456	0.00087165
7.2	0.0203924	0.0217313	0.0147708	0.0138666	0.00977356	0.00877959	0.00397459	0.00535313	0.00636855	0.00395944	0.00231367	0.00317163	-0.0035829	0.00089609
7.4	0.0208166	0.0222678	0.0149989	0.0142219	0.0100973	0.00901	0.00440883	0.00549587	0.00705242	0.00406613	0.00218967	0.00325768	-0.0030259	0.00092051
7.6	0.021035	0.0228009	0.0151578	0.0145755	0.0101424	0.00923972	0.00465343	0.00563829	0.00682603	0.00417264	0.00208237	0.00334361	-0.0028684	0.00094491
7.8	0.0219164	0.0233307	0.0161218	0.0149277	0.0104257	0.00946873	0.00501453	0.00578041	0.00700752	0.00427897	0.0024809	0.00342944	-0.0018521	0.00096928
8	0.0227521	0.0238572	0.0165317	0.0152783	0.0111754	0.00969705	0.00533122	0.00592221	0.00721563	0.00438513	0.00264047	0.00351516	-0.001856	0.00099363
8.2	0.0232301	0.0243803	0.0174614	0.0156275	0.0116126	0.00992468	0.00543199	0.0060637	0.00720628	0.00449112	0.00278633	0.00360077	-0.0013934	0.00101795
8.4	0.0235749	0.0249002	0.0175649	0.0159751	0.0116012	0.0101516	0.00616576	0.00620488	0.00735264	0.00459693	0.0031108	0.00368627	-0.0011802	0.00104225
8.6	0.0251075	0.0254169	0.0180792	0.0163212	0.0117892	0.0103779	0.00665554	0.00634575	0.00703138	0.00470257	0.0032149	0.00377167	-0.0003725	0.00106652
8.8	0.0259993	0.0259303	0.0188339	0.0166658	0.0122784	0.0106034	0.00712208	0.00648631	0.00741417	0.00480804	0.00331389	0.00385695	4.377e-05	0.00109076
9	0.0259889	0.0264406	0.0194781	0.017009	0.012002	0.0108283	0.00733307	0.00662657	0.00685905	0.00491333	0.00301321	0.00394213	-6.636e-05	0.00111499
9.2	0.0260777	0.0269476	0.0197091	0.0173506	0.0123204	0.0110525	0.00696546	0.00676651	0.00691185	0.00501845	0.00317866	0.0040272	-0.0005604	0.00113918
9.4	0.0262422	0.0274515	0.0194551	0.0176908	0.0125208	0.011276	0.00736227	0.00690615	0.00666187	0.0051234	0.00280737	0.00411216	-0.0008225	0.00116335
9.6	0.0267242	0.0279522	0.0198317	0.0180295	0.0124743	0.0114988	0.00693151	0.00704548	0.00670379	0.00522818	0.00289121	0.00419701	-0.0004135	0.0011875
9.8	0.026654	0.0284498	0.0199809	0.0183668	0.0117697	0.011721	0.0067447	0.00718451	0.00600255	0.00533278	0.00278859	0.00428175	-0.0005668	0.00121162
10	0.0268547	0.0289443	0.0206144	0.0187026	0.0117891	0.0119425	0.00682799	0.00732323	0.00638762	0.00543721	0.00340775	0.00436639	-0.000992	0.00123572
10.2	0.0278707	0.0294357	0.0216606	0.0190369	0.0128181	0.0121633	0.0067627	0.00746165	0.00695257	0.00554148	0.00373484	0.00445092	-0.0004848	0.00125979
10.4	0.0287304	0.0299241	0.0221532	0.0193699	0.0129428	0.0123834	0.00706814	0.00759976	0.00720303	0.00564557	0.00394072	0.00453534	-0.0008308	0.00128384
10.6	0.0293466	0.0304093	0.022429	0.0197013	0.0134537	0.0126029	0.00673654	0.00773757	0.00793361	0.00574949	0.00413914	0.00461966	-0.0005987	0.00130786
10.8	0.0293977	0.0308916	0.0225595	0.0200314	0.0135925	0.0128217	0.00624651	0.00787508	0.00784081	0.00585324	0.00372708	0.00470387	-0.0009538	0.00133186
11	0.0297935	0.0313708	0.0231274	0.02036	0.0145025	0.0130398	0.00646509	0.00801228	0.00814714	0.00595682	0.00435582	0.00478797	-0.0003842	0.00135584
11.2	0.0302641	0.0318471	0.0232888	0.0206872	0.0149226	0.0132573	0.00639837	0.00814919	0.00810951	0.00606024	0.00472969	0.00487196	-0.0001752	0.00137979
11.4	0.0302106	0.0323204	0.0232694	0.021013	0.0148558	0.0134741	0.00667749	0.00828579	0.00805853	0.00616348	0.00455873	0.00495585	-0.0001352	0.00140371
11.6	0.0303524	0.0327907	0.0231363	0.0213374	0.0151532	0.0136902	0.00646952	0.0084221	0.00718702	0.00626655	0.00460802	0.00503963	-0.0008027	0.00142761
11.8	0.0312622	0.0332581	0.02301	0.0216603	0.0155139	0.0139057	0.00651765	0.0085581	0.00726291	0.00636946	0.00501362	0.0051233	-0.0011633	0.00145149
12	0.0315104	0.0337225	0.0223935	0.0219819	0.0158806	0.0141206	0.00652421	0.00869381	0.00696355	0.00647219	0.00447727	0.00520687	-0.0013437	0.00147534
12.2	0.0319368	0.0341841	0.0225974	0.0223021	0.0161697	0.0143348	0.00710342	0.00882922	0.00689898	0.00657476	0.00460339	0.00529033	-0.0011447	0.00149917
12.4	0.032452	0.0346428	0.0227885	0.022621	0.0157701	0.0145483	0.00707781	0.00896433	0.00680892	0.00667716	0.00423561	0.00537369	-0.0012926	0.00152297
12.6	0.0332778	0.0350986	0.0227415	0.0229384	0.0150345	0.0147612	0.00711423	0.00909915	0.00659654	0.00677939	0.00361515	0.00545694	-0.0015949	0.00154675
12.8	0.0335501	0.0355516	0.0225475	0.0232545	0.0152086	0.0149734	0.00752607	0.00923367	0.00694905	0.00688145	0.0037654	0.00554009	-0.0015637	0.0015705
13	0.0334925	0.0360017	0.0219883	0.0235692	0.0144759	0.015185	0.00660158	0.00936789	0.00611964	0.00698335	0.00276217	0.00562313	-0.0025123	0.00159423
13.2	0.0335639	0.0364491	0.0218117	0.0238826	0.0142818	0.015396	0.00630207	0.00950182	0.00603006	0.00708508	0.00273653	0.00570606	-0.002807	0.00161793
13.4	0.0341612	0.0368936	0.0217875	0.0241946	0.0145035	0.0156063	0.00654028	0.00963546	0.00596375	0.00718665	0.00256626	0.00578889	-0.0022944	0.00164161
13.6	0.0349822	0.0373354	0.0223783	0.0245052	0.0146467	0.015816	0.00660243	0.0097688	0.00635913	0.00728804	0.0032444	0.00587161	-0.0020878	0.00166527
13.8	0.035673	0.0377744	0.0233512	0.0248145	0.0147003	0.016025	0.00723774	0.00990185	0.00649729	0.00738927	0.00342914	0.00595423	-0.0019886	0.0016889
14	0.0365111	0.0382106	0.0243241	0.0251225	0.0151861	0.0162334	0.00793256	0.0100346	0.00687306	0.00749034	0.00387815	0.00603674	-0.0020352	0.00171251
14.2	0.0371398	0.0386442	0.0246867	0.0254292	0.015339	0.0164412	0.00781018	0.0101671	0.00682995	0.00759124	0.00342465	0.00611915	-0.0017707	0.00173609
14.4	0.0376806	0.039075	0.025306	0.0257345	0.0154509	0.0166483	0.00813798	0.0102993	0.00727618	0.00769197	0.00362657	0.00620146	-0.0014291	0.00175965
14.6	0.0383713	0.0395031	0.0261253	0.0260385	0.0166199	0.0168548	0.00855109	0.0104311	0.00828129	0.00779254	0.00433182	0.00628365	-0.0006051	0.00178318
14.8	0.0386758	0.0399286	0.0265284	0.0263412	0.016782	0.0170607	0.0091199	0.0105627	0.00824316	0.00789295	0.00464495	0.00636575	-0.0002973	0.00180669
15	0.0391436	0.0403514	0.0276579	0.0266426	0.017806	0.0172659	0.0100974	0.0106941	0.00853246	0.00799319	0.00547769	0.00644774	0.00029622	0.00183018
15.2	0.0396277	0.0407716	0.028291	0.0269427	0.018436	0.0174706	0.0107824	0.0108251	0.00888355	0.00809326	0.00607381	0.00652963	0.00054131	0.00185364
15.4	0.0400828	0.0411891	0.0290039	0.0272415	0.0189547	0.0176746	0.0115662	0.0109558	0.00896302	0.00819318	0.00634003	0.00661141	0.00041295	0.00187708
15.6	0.0401757	0.041604	0.0286429	0.027539	0.0192035	0.017878	0.011236	0.0110863	0.00800012	0.00829293	0.00559341	0.00669309	0.00011148	0.0019005
15.8	0.0404998	0.0420164	0.0290896	0.0278352	0.0198665	0.0180808	0.0118463	0.0112164	0.0083415	0.00839251	0.00613141	0.00677466	0.00079276	0.00192389
16	0.0405086	0.0424262	0.0294705	0.0281302	0.0200215	0.0182829	0.0120004	0.0113463	0.008247	0.00849193	0.00635977	0.00685614	0.00098101	0.00194725
16.2	0.0411497	0.0428334	0.0305524	0.0284239	0.0204132	0.0184845	0.012319	0.0114759	0.00860699	0.00859119	0.00718274	0.0069375	0.00156371	0.00197059
16.4	0.0417886	0.043238	0.031142	0.0287163	0.0206965	0.0186854	0.0120395	0.0116052	0.00901915	0.00869029	0.00745134	0.00701877	0.00185961	0.00199391
16.6	0.0419332	0.0436402	0.0307187	0.0290074	0.0209613	0.0188857	0.0120517	0.0117342	0.00897834	0.00878922	0.0072779	0.00709993	0.00224297	0.00201721
16.8	0.0422306	0.0440398	0.0305022	0.0292973	0.0212148	0.0190854	0.0118948	0.0118629	0.00881821	0.00888799	0.00715773	0.00718099	0.0023058	0.00204048
17	0.0427369	0.0444369	0.0310364	0.029586	0.0215479	0.0192845	0.0112855	0.0119914	0.00876202	0.0089866	0.00699371	0.00726194	0.00200313	0.00206372
17.2	0.0436802	0.0448316	0.0317112	0.0298734	0.022118	0.019483	0.0117506	0.0121196	0.00943321	0.00908505	0.007819	0.0073428	0.0025666	0.00208694
17.4	0.0441078	0.0452238	0.031364	0.0301595	0.0223325	0.0196809	0.0117039	0.0122475	0.00912016	0.00918334	0.00745867	0.00742355	0.0019206	0.00211014
17.6	0.0447842	0.0456135	0.0317892	0.0304445	0.0224643	0.0198782	0.0121347	0.0123751	0.0094033	0.00928147	0.00734228	0.00750419	0.00162104	0.00213332
17.8	0.0456485	0.0460008	0.0322237	0.0307281	0.0227322	0.0200749	0.0123548	0.0125024	0.00968423	0.00937943	0.00758507	0.00758474	0.0018132	0.00215647
18	0.0462914	0.0463857	0.0324223	0.0310106	0.0225223	0.020271	0.0126994	0.0126295	0.00984733	0.00947724	0.00740343	0.00766518	0.0018177	0.0021796
18.2	0.0466413	0.0467682	0.0322969	0.0312919	0.0226824	0.0204665	0.0121716	0.0127562	0.0100577	0.00957488	0.00722442	0.00774552	0.00144554	0.0022027
18.4	0.047416	0.0471483	0.0326055	0.0315719	0.022727	0.0206614	0.0120186	0.0128827	0.0106161	0.00967237	0.00755528	0.00782576	0.00146483	0.00222578
18.6	0.0484251	0.047526	0.0327364	0.0318507	0.0228051	0.0208557	0.0122267	0.013009	0.011191	0.00976969	0.00727822	0.0079059	0.0013589	0.00224884
18.8	0.0487928	0.0479014	0.032194	0.0321284	0.0224635	0.0210495	0.0121351	0.0131349	0.011241	0.00986686	0.00658922	0.00798593	0.00058186	0.00227187
19	0.0490866	0.0482744	0.0325102	0.0324048	0.0223714	0.0212426	0.0122091	0.0132605	0.0116292	0.00996387	0.00636658	0.00806587	0.00044067	0.00229488
19.2	0.049301	0.0486451	0.032447	0.03268	0.0221975	0.0214352	0.0120053	0.0133859	0.0112718	0.0100607	0.00609057	0.0081457	5.515e-05	0.00231786
19.4	0.049453	0.0490134	0.0326339	0.0329541	0.0219124	0.0216271	0.0118896	0.0135111	0.0110365	0.0101574	0.00577842	0.00822543	-0.0001952	0.00234082
19.6	0.0493939	0.0493795	0.0321983	0.0332269	0.0215904	0.0218185	0.0115668	0.0136359	0.0109761	0.0102539	0.00535308	0.00830506	-8.5e-05	0.00236376
19.8	0.0496191	0.0497433	0.0323164	0.0334986	0.0223245	0.0220093	0.0117999	0.0137605	0.0111406	0.0103503	0.00665449	0.00838459	0.00030774	0.00238668
20	0.0501208	0.0501048	0.0328473	0.0337691	0.0227122	0.0221995	0.0113623	0.0138847	0.0116186	0.0104465	0.00740067	0.00846402	0.00027924	0.00240957
20.2	0.0505287	0.0504641	0.0334968	0.0340385	0.02298	0.0223892	0.0115831	0.0140088	0.0115326	0.0105426	0.00738771	0.00854334	0.0006846	0.00243243
20.4	0.0506976	0.0508211	0.0334781	0.0343067	0.0231365	0.0225782	0.0115747	0.0141325	0.0113185	0.0106385	0.00718797	0.00862257	0.00106467	0.00245528
20.6	0.0506127	0.0511759	0.0337764	0.0345737	0.0235483	0.0227667	0.0120373	0.014256	0.0111334	0.0107342	0.00707855	0.00870169	0.00180906	0.0024781
20.8	0.0510142	0.0515284	0.0346612	0.0348396	0.0238274	0.0229547	0.0125487	0.0143792	0.0113087	0.0108298	0.00738091	0.00878072	0.00173141	0.0025009
21	0.0515403	0.0518788	0.0358122	0.0351043	0.0242304	0.023142	0.013359	0.0145021	0.0118378	0.0109252	0.00817203	0.00885964	0.00276949	0.00252367
21.2	0.0522555	0.052227	0.0364012	0.0353679	0.0243732	0.0233288	0.0144277	0.0146248	0.0122522	0.0110205	0.00952531	0.00893847	0.00349436	0.00254642
21.4	0.0522547	0.052573	0.0363065	0.0356304	0.0245394	0.023515	0.0149546	0.0147472	0.0120846	0.0111156	0.00941829	0.00901719	0.00333636	0.00256915
21.6	0.052904	0.0529168	0.0370945	0.0358917	0.0253911	0.0237007	0.015842	0.0148693	0.0126099	0.0112106	0.0100195	0.00909581	0.00373592	0.00259185
21.8	0.0534246	0.0532585	0.037654	0.0361519	0.0258484	0.0238857	0.0160225	0.0149912	0.0127922	0.0113054	0.0108627	0.00917434	0.00376254	0.00261453
22	0.0531448	0.0535981	0.0377459	0.0364109	0.0256651	0.0240703	0.0160535	0.0151128	0.0125192	0.0114001	0.0107452	0.00925276	0.00349077	0.00263719
22.2	0.0534973	0.0539355	0.0379625	0.0366689	0.0259826	0.0242542	0.0158709	0.0152341	0.0127444	0.0114945	0.0111629	0.00933109	0.00293453	0.00265982
22.4	0.0538902	0.0542709	0.037734	0.0369257	0.0254481	0.0244376	0.0156579	0.0153552	0.0128675	0.0115889	0.0106282	0.00940931	0.00256385	0.00268243
22.6	0.0546416	0.0546041	0.0377935	0.0371815	0.0255591	0.0246205	0.0160644	0.015476	0.0131642	0.0116831	0.0098921	0.00948744	0.00282654	0.00270502
22.8	0.0550893	0.0549352	0.0381416	0.0374361	0.0259405	0.0248027	0.0164432	0.0155965	0.0135961	0.0117771	0.00971083	0.00956547	0.00284222	0.00272758
23	0.055206	0.0552643	0.0388684	0.0376896	0.0264701	0.0249845	0.0165939	0.0157168	0.0139688	0.011871	0.00979245	0.00964339	0.00297871	0.00275012
23.2	0.0553916	0.0555914	0.0390977	0.037942	0.026456	0.0251657	0.0162411	0.0158368	0.0135877	0.0119647	0.0090235	0.00972122	0.00217316	0.00277264
23.4	0.0558328	0.0559164	0.0389444	0.0381934	0.0268011	0.0253463	0.0165276	0.0159565	0.0138437	0.0120583	0.00906264	0.00979895	0.00177301	0.00279513
23.6	0.0561077	0.0562393	0.0390736	0.0384437	0.027443	0.0255264	0.0162712	0.016076	0.0136306	0.0121517	0.00956627	0.00987659	0.00164638	0.00281761
23.8	0.0561086	0.0565603	0.038998	0.0386928	0.027707	0.0257059	0.0162203	0.0161952	0.0132357	0.012245	0.00964692	0.00995412	0.00098491	0.00284005
24	0.0560991	0.0568792	0.039275	0.0389409	0.0275107	0.0258849	0.0157767	0.0163141	0.0136238	0.0123381	0.00926105	0.0100316	0.00075327	0.00286248
24.2	0.0564513	0.0571962	0.0395842	0.039188	0.0272678	0.0260634	0.0156955	0.0164328	0.013165	0.012431	0.00865546	0.0101089	0.00053344	0.00288488
24.4	0.0568338	0.0575111	0.0397455	0.039434	0.0272679	0.0262413	0.0155621	0.0165512	0.0132604	0.0125238	0.00898489	0.0101861	0.00063761	0.00290726
24.6	0.057607	0.0578241	0.040812	0.0396789	0.027645	0.0264186	0.0160403	0.0166694	0.0138411	0.0126165	0.00928045	0.0102633	0.00112776	0.00292962
24.8	0.0581463	0.0581352	0.0407193	0.0399227	0.0272415	0.0265955	0.0157844	0.0167873	0.0137552	0.012709	0.00898959	0.0103403	0.00140317	0.00295195
25	0.0590035	0.0584443	0.0408212	0.0401655	0.0269573	0.0267718	0.016339	0.016905	0.0137561	0.0128013	0.00906636	0.0104172	0.00202542	0.00297426
25.2	0.0595869	0.0587514	0.0411061	0.0404073	0.027	0.0269475	0.0165965	0.0170224	0.0142438	0.0128935	0.00959141	0.0104941	0.00186145	0.00299655
25.4	0.0592074	0.0590567	0.0409572	0.040648	0.02709	0.0271227	0.0164987	0.0171395	0.013798	0.0129856	0.0094697	0.0105708	0.0015356	0.00301881
25.6	0.0593867	0.0593601	0.0411517	0.0408876	0.0277978	0.0272974	0.016393	0.0172564	0.0134368	0.0130775	0.00977235	0.0106475	0.0013409	0.00304105
25.8	0.0595498	0.0596615	0.04122	0.0411263	0.027691	0.0274716	0.0160485	0.017373	0.0135337	0.0131692	0.00960666	0.0107241	0.00128983	0.00306327
26	0.0601141	0.0599611	0.0417369	0.0413639	0.028325	0.0276452	0.0161596	0.0174894	0.0138339	0.0132608	0.0101248	0.0108005	0.00171019	0.00308547
26.2	0.0610442	0.0602588	0.0421284	0.0416005	0.0287708	0.0278183	0.016157	0.0176055	0.0140302	0.0133523	0.0103042	0.0108769	0.0019364	0.00310764
26.4	0.0615512	0.0605546	0.042188	0.041836	0.0290962	0.0279909	0.0164641	0.0177213	0.0144132	0.0134436	0.0104423	0.0109531	0.002352	0.00312979
26.6	0.0621909	0.0608486	0.0431475	0.0420706	0.0297443	0.0281629	0.0171213	0.0178369	0.0153405	0.0135347	0.0111558	0.0110293	0.00388339	0.00315192
26.8	0.0628075	0.0611408	0.0435385	0.0423041	0.0303273	0.0283345	0.0176037	0.0179523	0.0161532	0.0136257	0.0111957	0.0111054	0.0043906	0.00317403
27	0.0630821	0.0614311	0.0437159	0.0425366	0.0309367	0.0285055	0.0181264	0.0180674	0.0164939	0.0137166	0.0114265	0.0111813	0.00461998	0.00319611
27.2	0.0630083	0.0617196	0.0436525	0.0427682	0.0305561	0.0286759	0.0182041	0.0181822	0.0160662	0.0138073	0.0110569	0.0112572	0.00404875	0.00321817
27.4	0.0630184	0.0620064	0.0430054	0.0429987	0.0307418	0.0288459	0.018498	0.0182968	0.0160985	0.0138978	0.0117526	0.011333	0.0039239	0.00324021
27.6	0.0630675	0.0622913	0.043251	0.0432282	0.0309903	0.0290154	0.0183867	0.0184111	0.0160656	0.0139882	0.011843	0.0114087	0.00361168	0.00326222
27.8	0.0633936	0.0625744	0.043016	0.0434568	0.0310137	0.0291843	0.0188225	0.0185252	0.0166377	0.0140785	0.0119957	0.0114843	0.00392665	0.00328421
28	0.0637158	0.0628558	0.0433873	0.0436843	0.0312153	0.0293527	0.0186917	0.0186391	0.0165013	0.0141686	0.0120626	0.0115598	0.00436238	0.00330618
28.2	0.0641201	0.0631354	0.0441502	0.0439109	0.0312346	0.0295206	0.0185792	0.0187527	0.0162612	0.0142586	0.011976	0.0116352	0.00416178	0.00332813
28.4	0.0645624	0.0634133	0.0445629	0.0441365	0.0315249	0.029688	0.0190405	0.018866	0.0165143	0.0143484	0.0124494	0.0117105	0.00431177	0.00335005
28.6	0.0653691	0.0636895	0.044698	0.0443611	0.0319704	0.0298549	0.0192681	0.0189791	0.0163582	0.014438	0.0119492	0.0117857	0.00462059	0.00337195
28.8	0.0656065	0.0639639	0.0442839	0.0445847	0.0314464	0.0300213	0.0190403	0.0190919	0.0157848	0.0145276	0.0114627	0.0118608	0.00407904	0.00339383
29	0.0650898	0.0642366	0.0442549	0.0448074	0.0310729	0.0301872	0.0188978	0.0192045	0.0153927	0.0146169	0.0109647	0.0119358	0.00363678	0.00341569
29.2	0.0651987	0.0645076	0.0444437	0.0450292	0.0311805	0.0303526	0.019018	0.0193169	0.0154777	0.0147062	0.0112335	0.0120107	0.00322969	0.00343752
29.4	0.0650211	0.0647769	0.0443754	0.0452499	0.0313603	0.0305175	0.01857	0.019429	0.0150299	0.0147952	0.0108139	0.0120855	0.00307188	0.00345933
29.6	0.0646696	0.0650445	0.0442154	0.0454698	0.0312708	0.0306818	0.0179894	0.0195408	0.0148701	0.0148842	0.00999393	0.0121602	0.00267433	0.00348112
29.8	0.0648457	0.0653105	0.0445718	0.0456886	0.0311754	0.0308457	0.0178672	0.0196524	0.0151169	0.014973	0.0101134	0.0122349	0.00278016	0.00350289
30	0.0653048	0.0655748	0.0452705	0.0459065	0.0317398	0.0310091	0.0180575	0.0197638	0.0152425	0.0150616	0.0102997	0.0123094	0.00288344	0.00352464
30.2	0.0654794	0.0658374	0.0455743	0.0461235	0.0321868	0.031172	0.0179087	0.0198749	0.0148281	0.0151501	0.00999064	0.0123839	0.00286359	0.00354636
30.4	0.0658431	0.0660984	0.0460442	0.0463396	0.0325578	0.0313343	0.018128	0.0199858	0.0154279	0.0152385	0.0102798	0.0124582	0.00341276	0.00356806
30.6	0.0657738	0.0663578	0.0463379	0.0465547	0.0326232	0.0314962	0.0182789	0.0200964	0.015781	0.0153267	0.00989914	0.0125325	0.00396832	0.00358974
30.8	0.0654989	0.0666155	0.0457345	0.0467689	0.0323327	0.0316576	0.0182641	0.0202068	0.0151088	0.0154147	0.00950448	0.0126066	0.00318026	0.00361139
31	0.0653787	0.0668717	0.0455336	0.0469821	0.0324685	0.0318186	0.0184423	0.020317	0.0149797	0.0155026	0.00979678	0.0126807	0.00307982	0.00363302
31.2	0.0654484	0.0671262	0.0458547	0.0471945	0.0324386	0.031979	0.0189349	0.0204269	0.0147632	0.0155904	0.00967794	0.0127547	0.00280793	0.00365464
31.4	0.0656962	0.0673792	0.0459815	0.0474059	0.0331093	0.0321389	0.0192624	0.0205365	0.0152737	0.015678	0.0101817	0.0128285	0.00252415	0.00367622
31.6	0.0659899	0.0676306	0.0461308	0.0476164	0.0333908	0.0322984	0.0197686	0.020646	0.0154838	0.0157655	0.00999848	0.0129023	0.00267997	0.00369779
31.8	0.066179	0.0678804	0.0465549	0.047826	0.0332916	0.0324573	0.0201612	0.0207551	0.015521	0.0158529	0.0105386	0.012976	0.00276082	0.00371934
32	0.0666749	0.0681286	0.0471746	0.0480347	0.0335642	0.0326158	0.0203507	0.0208641	0.0148671	0.0159401	0.0105047	0.0130496	0.00241931	0.00374086
32.2	0.0665144	0.0683753	0.047674	0.0482425	0.0336186	0.0327738	0.0203211	0.0209728	0.0152406	0.0160272	0.0110334	0.0131231	0.00189188	0.00376236
32.4	0.0676296	0.0686205	0.0482336	0.0484494	0.0341856	0.0329313	0.0213376	0.0210813	0.0156649	0.0161141	0.0119463	0.0131965	0.00189522	0.00378384
32.6	0.0683646	0.0688641	0.0486591	0.0486555	0.0345256	0.0330884	0.0213571	0.0211895	0.0159279	0.0162008	0.0122205	0.0132698	0.00187412	0.00380529
32.8	0.0686417	0.0691062	0.0489623	0.0488606	0.0347792	0.0332449	0.0218709	0.0212975	0.0165806	0.0162875	0.0126593	0.0133431	0.0018538	0.00382673
33	0.0687564	0.0693468	0.0496695	0.0490648	0.0352749	0.033401	0.0220147	0.0214052	0.0176521	0.016374	0.0126237	0.0134162	0.00232401	0.00384814
33.2	0.0699063	0.0695859	0.0498847	0.0492682	0.0354728	0.0335566	0.0224833	0.0215128	0.0184275	0.0164603	0.0130916	0.0134892	0.00228568	0.00386953
33.4	0.0703653	0.0698235	0.0505657	0.0494707	0.0357162	0.0337118	0.0222325	0.02162	0.0197397	0.0165465	0.0129353	0.0135622	0.00283809	0.0038909
33.6	0.0705819	0.0700596	0.0508368	0.0496723	0.0356856	0.0338664	0.0223662	0.0217271	0.0200346	0.0166326	0.0128566	0.013635	0.00363084	0.00391224
33.8	0.071554	0.0702942	0.0515078	0.049873	0.0363417	0.0340206	0.0229581	0.0218339	0.0204729	0.0167185	0.0134217	0.0137078	0.00439672	0.00393357
34	0.0721713	0.0705274	0.052031	0.0500729	0.0367285	0.0341744	0.0232859	0.0219405	0.020824	0.0168043	0.0131631	0.0137805	0.00490785	0.00395487
34.2	0.0722442	0.0707591	0.0523601	0.0502719	0.037321	0.0343276	0.0229348	0.0220468	0.0204799	0.0168899	0.0130025	0.013853	0.00531814	0.00397615
34.4	0.0726123	0.0709894	0.0520413	0.05047	0.0377147	0.0344804	0.0226936	0.0221529	0.020343	0.0169754	0.0130772	0.0139255	0.00570204	0.00399741
34.6	0.0720789	0.0712182	0.051738	0.0506673	0.0375377	0.0346328	0.0222921	0.0222588	0.0199976	0.0170608	0.0126356	0.0139979	0.00565886	0.00401865
34.8	0.072035	0.0714456	0.0515364	0.0508638	0.036875	0.0347846	0.0220382	0.0223645	0.0196316	0.017146	0.0128466	0.0140702	0.00508866	0.00403986
35	0.0720317	0.0716716	0.0515245	0.0510594	0.0375581	0.0349361	0.0221201	0.0224699	0.0197796	0.0172311	0.0130737	0.0141424	0.00547936	0.00406105
35.2	0.0725261	0.0718961	0.0518649	0.0512541	0.0380526	0.035087	0.0227854	0.0225751	0.0197881	0.017316	0.0133132	0.0142145	0.00536568	0.00408223
35.4	0.0717643	0.0721193	0.0510979	0.051448	0.0374054	0.0352375	0.0222417	0.02268	0.0193343	0.0174008	0.0127691	0.0142866	0.00501267	0.00410338
35.6	0.0714048	0.0723411	0.0503011	0.0516411	0.0366139	0.0353875	0.0217171	0.0227847	0.0183688	0.0174855	0.0123093	0.0143585	0.00489145	0.0041245
35.8	0.0713304	0.0725615	0.0501586	0.0518334	0.036372	0.0355371	0.021333	0.0228892	0.0176906	0.01757	0.0125131	0.0144303	0.00380187	0.00414561
36	0.0715476	0.0727805	0.050063	0.0520248	0.0361947	0.0356862	0.0211812	0.0229935	0.0171818	0.0176544	0.0127744	0.0145021	0.00339281	0.00416669
36.2	0.071271	0.0729981	0.0505578	0.0522154	0.0356623	0.0358349	0.021156	0.0230975	0.0172093	0.0177387	0.0131437	0.0145737	0.00320062	0.00418776
36.4	0.07197	0.0732144	0.0509278	0.0524051	0.0356622	0.0359831	0.0219554	0.0232013	0.0171091	0.0178228	0.0132801	0.0146453	0.00345377	0.0042088
36.6	0.0720763	0.0734293	0.051571	0.0525941	0.0359078	0.0361309	0.0219187	0.0233049	0.0172283	0.0179068	0.0132523	0.0147168	0.00355468	0.00422982
36.8	0.0722126	0.0736429	0.0518196	0.0527822	0.0362373	0.0362782	0.0225255	0.0234082	0.0174423	0.0179906	0.0130089	0.0147882	0.00372309	0.00425082
37	0.0725564	0.0738552	0.0522456	0.0529695	0.0360963	0.0364251	0.0225941	0.0235114	0.0175688	0.0180743	0.0129203	0.0148595	0.00348725	0.00427179
37.2	0.0725291	0.0740661	0.0520822	0.053156	0.0356689	0.0365715	0.0223208	0.0236143	0.0170238	0.0181579	0.0121792	0.0149307	0.0029646	0.00429275
37.4	0.0733172	0.0742757	0.0526778	0.0533417	0.0361631	0.0367175	0.0229555	0.023717	0.0177318	0.0182413	0.0122553	0.0150018	0.00348169	0.00431368
37.6	0.0733156	0.074484	0.0525617	0.0535266	0.0360029	0.036863	0.0230788	0.0238194	0.0172887	0.0183246	0.0119939	0.0150728	0.00358298	0.00433459
37.8	0.0735079	0.074691	0.0530999	0.0537108	0.0362822	0.0370081	0.0237518	0.0239216	0.0175584	0.0184077	0.0124055	0.0151438	0.00376882	0.00435549
38	0.0740187	0.0748967	0.0535293	0.0538941	0.0368081	0.0371528	0.0238314	0.0240236	0.0176776	0.0184908	0.0124118	0.0152146	0.00385891	0.00437635
38.2	0.0734986	0.0751012	0.053469	0.0540766	0.0371177	0.037297	0.0233631	0.0241254	0.0174866	0.0185736	0.0121341	0.0152854	0.00356258	0.0043972
38.4	0.0739067	0.0753043	0.0533503	0.0542583	0.0374936	0.0374408	0.023147	0.0242269	0.0172329	0.0186564	0.012185	0.015356	0.00317597	0.00441803
38.6	0.074046	0.0755062	0.0541223	0.0544393	0.0376357	0.0375841	0.0231886	0.0243283	0.0181005	0.018739	0.0125341	0.0154266	0.00313661	0.00443883
38.8	0.0743646	0.0757068	0.0542284	0.0546194	0.0378815	0.037727	0.022885	0.0244294	0.0183136	0.0188215	0.0129672	0.0154971	0.00258963	0.00445962
39	0.0744415	0.0759062	0.05411	0.0547988	0.0390054	0.0378695	0.0229746	0.0245302	0.0184147	0.0189038	0.0138074	0.0155675	0.00266416	0.00448038
39.2	0.0754261	0.0761043	0.0546023	0.0549774	0.039666	0.0380115	0.0232153	0.0246309	0.018982	0.018986	0.0140844	0.0156378	0.00308458	0.00450112
39.4	0.0755243	0.0763012	0.0541943	0.0551553	0.0395878	0.0381531	0.0231713	0.0247313	0.0189345	0.0190681	0.0139898	0.015708	0.00359133	0.00452184
39.6	0.0764466	0.0764969	0.0541722	0.0553324	0.0393681	0.0382943	0.0229061	0.0248316	0.0187987	0.01915	0.0142144	0.0157781	0.00316602	0.00454254
39.8	0.0768794	0.0766913	0.0544229	0.0555087	0.039365	0.0384351	0.0229084	0.0249316	0.0189355	0.0192318	0.0146954	0.0158482	0.00301698	0.00456322
40	0.0776424	0.0768845	0.0548132	0.0556843	0.0395187	0.0385754	0.0231308	0.0250314	0.019433	0.0193135	0.0152792	0.0159181	0.00405313	0.00458387
40.2	0.0784743	0.0770765	0.0555829	0.0558591	0.03985	0.0387153	0.0233936	0.0251309	0.019847	0.019395	0.0155995	0.015988	0.00492147	0.00460451
40.4	0.0792641	0.0772673	0.0561774	0.0560331	0.0401027	0.0388548	0.0242273	0.0252303	0.0205885	0.0194764	0.0158605	0.0160578	0.00560794	0.00462512
40.6	0.0795593	0.0774569	0.0562253	0.0562064	0.0404635	0.0389938	0.0243164	0.0253294	0.0207763	0.0195577	0.015393	0.0161274	0.00574927	0.00464571
40.8	0.0796614	0.0776454	0.0559236	0.0563789	0.0406416	0.0391324	0.0244466	0.0254283	0.0205951	0.0196388	0.0149105	0.016197	0.00540016	0.00466628
41	0.0793666	0.0778327	0.0553367	0.0565507	0.0403898	0.0392706	0.024096	0.025527	0.0204054	0.0197198	0.014401	0.0162666	0.00510141	0.00468683
41.2	0.0795196	0.0780187	0.0559292	0.0567218	0.0406788	0.0394084	0.0245064	0.0256255	0.0208684	0.0198007	0.0140584	0.016336	0.00542505	0.00470736
41.4	0.0799866	0.0782037	0.0559762	0.0568921	0.0408105	0.0395458	0.0251263	0.0257237	0.0213333	0.0198814	0.0139443	0.0164053	0.00532046	0.00472787
41.6	0.0794277	0.0783874	0.0560905	0.0570617	0.0409778	0.0396827	0.0252573	0.0258218	0.0213031	0.019962	0.0137444	0.0164745	0.00560293	0.00474836
41.8	0.079301	0.0785701	0.0565757	0.0572306	0.0410553	0.0398193	0.026099	0.0259196	0.0219473	0.0200425	0.0139016	0.0165437	0.00541736	0.00476882
42	0.0792837	0.0787516	0.0569488	0.0573987	0.0412627	0.0399554	0.0259255	0.0260172	0.0221287	0.0201228	0.0136455	0.0166128	0.00526849	0.00478927
42.2	0.0783939	0.0789319	0.0564285	0.0575661	0.0406452	0.0400911	0.025695	0.0261146	0.0222357	0.020203	0.0132897	0.0166817	0.00487337	0.00480969
42.4	0.0781746	0.0791111	0.0564552	0.0577328	0.0408985	0.0402264	0.0257245	0.0262118	0.0217495	0.0202831	0.0132006	0.0167506	0.00395594	0.00483009
42.6	0.0781889	0.0792892	0.0570603	0.0578987	0.041232	0.0403612	0.0260414	0.0263088	0.0221941	0.0203631	0.0138401	0.0168194	0.00380762	0.00485047
42.8	0.0781464	0.0794662	0.0569186	0.058064	0.0413434	0.0404957	0.0260289	0.0264055	0.0215037	0.0204429	0.0139181	0.0168882	0.00345434	0.00487084
43	0.0781186	0.0796421	0.0569346	0.0582285	0.0412995	0.0406298	0.0261298	0.0265021	0.0214161	0.0205226	0.0142564	0.0169568	0.0034162	0.00489118
43.2	0.0784635	0.0798169	0.0574258	0.0583924	0.0412832	0.0407634	0.0265023	0.0265984	0.0215248	0.0206021	0.0143251	0.0170253	0.0036604	0.00491149
43.4	0.0782875	0.0799906	0.0570143	0.0585555	0.0404894	0.0408967	0.0259188	0.0266945	0.0204307	0.0206815	0.0140226	0.0170938	0.00331288	0.00493179
43.6	0.0784255	0.0801632	0.0568635	0.0587179	0.0397337	0.0410295	0.0257908	0.0267904	0.020116	0.0207608	0.0137589	0.0171622	0.00298444	0.00495207
43.8	0.0784303	0.0803348	0.0571469	0.0588796	0.0400045	0.0411619	0.0255948	0.0268861	0.019874	0.02084	0.0140264	0.0172304	0.00348489	0.00497233
44	0.0789552	0.0805052	0.0571669	0.0590406	0.0403586	0.041294	0.0256927	0.0269816	0.0198199	0.020919	0.0143454	0.0172986	0.00392847	0.00499256
44.2	0.07939	0.0806746	0.0576533	0.0592009	0.0405704	0.0414256	0.025799	0.0270769	0.0200028	0.0209979	0.0146452	0.0173667	0.00426056	0.00501278
44.4	0.0795036	0.080843	0.0576693	0.0593605	0.0405964	0.0415568	0.0260073	0.027172	0.0202875	0.0210767	0.0145134	0.0174348	0.00414948	0.00503297
44.6	0.0799129	0.0810103	0.0574876	0.0595195	0.0407333	0.0416877	0.0255696	0.0272669	0.0198173	0.0211553	0.0140598	0.0175027	0.00398027	0.00505315
44.8	0.0804592	0.0811765	0.0579964	0.0596777	0.0413325	0.0418181	0.0258496	0.0273615	0.0192994	0.0212338	0.0145355	0.0175705	0.0043583	0.0050733
45	0.0805057	0.0813417	0.0584599	0.0598353	0.0417517	0.0419482	0.0260346	0.027456	0.0194506	0.0213122	0.0145591	0.0176383	0.0050951	0.00509343
45.2	0.0814503	0.0815059	0.0592582	0.0599922	0.0424907	0.0420778	0.0265843	0.0275502	0.0200449	0.0213905	0.0149369	0.017706	0.005903	0.00511354
45.4	0.0815024	0.0816691	0.0594944	0.0601484	0.0424544	0.0422071	0.0268922	0.0276442	0.0194695	0.0214686	0.0145654	0.0177736	0.00567305	0.00513363
45.6	0.0818589	0.0818312	0.0598304	0.060304	0.0432137	0.0423359	0.0279122	0.0277381	0.0198012	0.0215466	0.0151802	0.0178411	0.00658357	0.0051537
45.8	0.0825769	0.0819923	0.0605435	0.0604588	0.0428216	0.0424644	0.0282969	0.0278317	0.0203054	0.0216245	0.0150742	0.0179085	0.00635287	0.00517375
46	0.0828421	0.0821524	0.060985	0.060613	0.042998	0.0425925	0.0281594	0.0279251	0.0204564	0.0217022	0.0150672	0.0179758	0.00661629	0.00519378
46.2	0.0828531	0.0823115	0.0609939	0.0607666	0.0431931	0.0427202	0.0283455	0.0280183	0.0203051	0.0217799	0.0148574	0.0180431	0.00611087	0.00521379
46.4	0.0832919	0.0824697	0.0616938	0.0609194	0.0436019	0.0428475	0.0287992	0.0281113	0.0202187	0.0218574	0.0148865	0.0181103	0.00582741	0.00523378
46.6	0.0844225	0.0826268	0.0624937	0.0610716	0.0438849	0.0429744	0.0292931	0.0282041	0.0209496	0.0219347	0.0154584	0.0181773	0.00644489	0.00525374
46.8	0.0845547	0.0827829	0.0630653	0.0612232	0.0439382	0.0431009	0.0296283	0.0282967	0.0213833	0.022012	0.0152418	0.0182443	0.00665857	0.00527369
47	0.0843874	0.0829381	0.0626317	0.0613741	0.0438841	0.0432271	0.0294884	0.0283891	0.0215503	0.0220891	0.0152599	0.0183112	0.00637225	0.00529362
47.2	0.0849357	0.0830923	0.0629794	0.0615243	0.0441423	0.0433528	0.0296387	0.0284813	0.021473	0.0221661	0.0151059	0.018378	0.00629697	0.00531352
47.4	0.0850542	0.0832456	0.0630761	0.0616739	0.0441721	0.0434782	0.0295369	0.0285733	0.0215119	0.0222429	0.0147793	0.0184448	0.00619076	0.00533341
47.6	0.0850308	0.0833978	0.0632332	0.0618229	0.0441064	0.0436032	0.0298605	0.0286651	0.0224047	0.0223197	0.0148645	0.0185114	0.00635373	0.00535327
47.8	0.0856353	0.0835492	0.0634753	0.0619712	0.0447977	0.0437278	0.029941	0.0287567	0.0227986	0.0223963	0.0147663	0.018578	0.00703662	0.00537312
48	0.0858982	0.0836996	0.0637928	0.0621189	0.0453793	0.0438521	0.0302755	0.0288481	0.0231864	0.0224728	0.015264	0.0186445	0.00737981	0.00539294
48.2	0.0860357	0.083849	0.0639224	0.0622659	0.0458022	0.0439759	0.0304184	0.0289393	0.0237947	0.0225491	0.0156939	0.0187109	0.00749877	0.00541275
48.4	0.0860066	0.0839975	0.063353	0.0624123	0.0456617	0.0440994	0.0300965	0.0290303	0.0236457	0.0226253	0.0153188	0.0187772	0.00725328	0.00543253
48.6	0.0864623	0.0841451	0.0638505	0.0625581	0.0463953	0.0442225	0.0306397	0.0291211	0.0241049	0.0227015	0.0159964	0.0188434	0.00809052	0.00545229
48.8	0.0864368	0.0842918	0.0639138	0.0627033	0.0469347	0.0443453	0.0310668	0.0292116	0.0242479	0.0227774	0.0161474	0.0189096	0.00849559	0.00547204
49	0.0862359	0.0844376	0.063338	0.0628478	0.0468914	0.0444676	0.0308069	0.029302	0.024637	0.0228533	0.0159278	0.0189757	0.00868852	0.00549176
49.2	0.0869031	0.0845824	0.0630904	0.0629917	0.0469795	0.0445896	0.0308906	0.0293922	0.02449	0.022929	0.0161364	0.0190416	0.00864976	0.00551146
49.4	0.0868494	0.0847263	0.0633709	0.0631349	0.0470511	0.0447113	0.0313214	0.0294822	0.0240569	0.0230047	0.0161613	0.0191075	0.00856664	0.00553114
49.6	0.0873096	0.0848694	0.0631793	0.0632776	0.047299	0.0448325	0.0315417	0.029572	0.024327	0.0230801	0.0165618	0.0191733	0.00876509	0.0055508
49.8	0.087691	0.0850115	0.0636312	0.0634196	0.0466401	0.0449534	0.0308857	0.0296616	0.0239686	0.0231555	0.0164891	0.0192391	0.00807776	0.00557045
50	0.0875456	0.0851528	0.0638916	0.063561	0.047044	0.0450739	0.030943	0.029751	0.0240768	0.0232307	0.0172254	0.0193047	0.00820664	0.00559007
50.2	0.0879185	0.0852932	0.0639589	0.0637019	0.0470312	0.0451941	0.0308621	0.0298402	0.0239359	0.0233058	0.0172776	0.0193703	0.00818631	0.00560967
50.4	0.0885884	0.0854327	0.0642318	0.0638421	0.0470157	0.0453139	0.0311109	0.0299292	0.0241349	0.0233809	0.0173915	0.0194357	0.00830065	0.00562925
50.6	0.0885894	0.0855713	0.0645155	0.0639817	0.0467357	0.0454333	0.0308646	0.0300181	0.0243359	0.0234557	0.0174844	0.0195011	0.0082287	0.00564881
50.8	0.0883722	0.085709	0.064809	0.0641207	0.0470432	0.0455523	0.0313933	0.0301067	0.0244013	0.0235305	0.017561	0.0195664	0.00816143	0.00566835
51	0.088216	0.085846	0.0640822	0.0642591	0.0470674	0.045671	0.030733	0.0301951	0.023533	0.0236051	0.017333	0.0196317	0.00725287	0.00568787
51.2	0.0881568	0.085982	0.0645648	0.0643969	0.0467521	0.0457894	0.0302445	0.0302833	0.0230998	0.0236796	0.0166169	0.0196968	0.0069543	0.00570738
51.4	0.0882921	0.0861172	0.0650725	0.0645341	0.0465101	0.0459073	0.0304908	0.0303714	0.0232228	0.023754	0.0169937	0.0197619	0.00688205	0.00572686
51.6	0.0882697	0.0862515	0.0650363	0.0646707	0.045912	0.046025	0.0299353	0.0304592	0.0228291	0.0238282	0.0164748	0.0198269	0.00661819	0.00574632
51.8	0.0885792	0.0863851	0.0649846	0.0648067	0.0464167	0.0461422	0.0301695	0.0305469	0.0229451	0.0239024	0.0164035	0.0198918	0.00703602	0.00576576
52	0.088723	0.0865177	0.0649566	0.0649422	0.0467828	0.0462591	0.0304901	0.0306343	0.0232245	0.0239764	0.0168608	0.0199566	0.00700444	0.00578518
52.2	0.0892157	0.0866496	0.0650142	0.065077	0.0471506	0.0463757	0.0311821	0.0307216	0.0242222	0.0240503	0.017477	0.0200213	0.00757599	0.00580458
52.4	0.0893797	0.0867806	0.0648416	0.0652113	0.0473639	0.0464919	0.0314764	0.0308087	0.0245331	0.0241241	0.0174266	0.020086	0.00854155	0.00582396
52.6	0.0895305	0.0869108	0.0653015	0.065345	0.0482747	0.0466077	0.0322564	0.0308956	0.0250675	0.0241977	0.0177862	0.0201505	0.00913046	0.00584332
52.8	0.0899441	0.0870402	0.0649403	0.0654781	0.0486023	0.0467232	0.0326655	0.0309823	0.0254082	0.0242712	0.0174614	0.020215	0.00922115	0.00586266
53	0.0903848	0.0871688	0.0647974	0.0656107	0.0491254	0.0468384	0.0329838	0.0310688	0.0258476	0.0243447	0.0177195	0.0202794	0.00949383	0.00588199
53.2	0.0907279	0.0872966	0.0654416	0.0657426	0.0495268	0.0469531	0.0331789	0.0311551	0.0256617	0.024418	0.0175231	0.0203438	0.00910465	0.00590129
53.4	0.0907442	0.0874236	0.0660684	0.0658741	0.0498315	0.0470676	0.0335939	0.0312412	0.0260058	0.0244911	0.0177484	0.020408	0.00950127	0.00592057
53.6	0.0909972	0.0875498	0.066405	0.0660049	0.0500118	0.0471817	0.0333904	0.0313271	0.0260229	0.0245642	0.017633	0.0204722	0.00943878	0.00593983
53.8	0.0915833	0.0876752	0.0670345	0.0661352	0.0504868	0.0472954	0.0339188	0.0314129	0.0266502	0.0246371	0.0183395	0.0205362	0.0099677	0.00595907
54	0.0912863	0.0877998	0.0671797	0.0662649	0.0503873	0.0474088	0.0340094	0.0314984	0.0269579	0.0247099	0.0185231	0.0206002	0.0101057	0.0059783
54.2	0.0920857	0.0879237	0.0676688	0.066394	0.0506369	0.0475219	0.0344051	0.0315838	0.0273926	0.0247826	0.0185215	0.0206641	0.0101603	0.0059975
54.4	0.0917489	0.0880467	0.0678671	0.0665226	0.0504436	0.0476346	0.0344525	0.031669	0.0274849	0.0248552	0.0183721	0.020728	0.0100019	0.00601668
54.6	0.091371	0.088169	0.068004	0.0666507	0.0501101	0.047747	0.0343574	0.031754	0.0275994	0.0249276	0.0185182	0.0207917	0.0102674	0.00603584
54.8	0.0914915	0.0882906	0.0685245	0.0667781	0.0504494	0.047859	0.0344727	0.0318388	0.0275779	0.025	0.0188321	0.0208554	0.0100291	0.00605499
55	0.0908352	0.0884113	0.0683328	0.0669051	0.0496972	0.0479707	0.0338708	0.0319234	0.0269405	0.0250722	0.0185819	0.020919	0.00903321	0.00607411
55.2	0.0908457	0.0885314	0.068811	0.0670315	0.0492986	0.0480821	0.0334117	0.0320079	0.0272794	0.0251443	0.018853	0.0209825	0.00869398	0.00609322
55.4	0.0908263	0.0886506	0.0686302	0.0671573	0.0486307	0.0481931	0.0335633	0.0320921	0.0267087	0.0252163	0.0193265	0.021046	0.00809712	0.0061123
55.6	0.0904995	0.0887692	0.0684499	0.0672826	0.0483891	0.0483037	0.0332236	0.0321762	0.0266097	0.0252881	0.0190862	0.0211093	0.00771376	0.00613137
55.8	0.0904539	0.088887	0.0683445	0.0674074	0.0489013	0.0484141	0.0338955	0.0322601	0.0273676	0.0253599	0.0197934	0.0211726	0.00803344	0.00615041
56	0.0905983	0.089004	0.0678258	0.0675316	0.0492366	0.0485241	0.0341128	0.0323438	0.027711	0.0254315	0.0198097	0.0212358	0.00851171	0.00616944
56.2	0.0906277	0.0891204	0.0678757	0.0676553	0.0495418	0.0486338	0.0343808	0.0324273	0.0278455	0.025503	0.0198208	0.0212989	0.00866772	0.00618844
56.4	0.0903695	0.0892359	0.0672926	0.0677784	0.0499023	0.0487431	0.0341792	0.0325107	0.0272376	0.0255744	0.0188715	0.0213619	0.00885504	0.00620743
56.6	0.0903992	0.0893508	0.0671383	0.0679011	0.0500294	0.0488521	0.0340543	0.0325938	0.0270753	0.0256457	0.0187599	0.0214248	0.00862568	0.0062264
56.8	0.090546	0.089465	0.0669105	0.0680231	0.0501449	0.0489608	0.0337848	0.0326768	0.0270884	0.0257169	0.0186367	0.0214877	0.00852633	0.00624535
57	0.0898402	0.0895784	0.0669128	0.0681447	0.049918	0.0490691	0.0331536	0.0327595	0.026416	0.0257879	0.0177803	0.0215505	0.00820905	0.00626428
57.2	0.0899661	0.0896912	0.067046	0.0682657	0.0497574	0.0491771	0.032902	0.0328422	0.0259065	0.0258588	0.0172583	0.0216132	0.00829843	0.00628319
57.4	0.0902429	0.0898032	0.0673792	0.0683863	0.0501117	0.0492848	0.0331906	0.0329246	0.0260667	0.0259296	0.0171337	0.0216758	0.00891748	0.00630207
57.6	0.0901065	0.0899145	0.0673138	0.0685063	0.0501429	0.0493922	0.0328365	0.0330068	0.0256757	0.0260003	0.0165897	0.0217384	0.00881527	0.00632095
57.8	0.0909018	0.0900252	0.0674144	0.0686257	0.0504279	0.0494992	0.0334074	0.0330889	0.0262282	0.0260709	0.01722	0.0218009	0.00955573	0.0063398
58	0.0911761	0.0901351	0.0676049	0.0687447	0.0503057	0.0496059	0.0332862	0.0331708	0.0261937	0.0261414	0.0173054	0.0218633	0.00972546	0.00635863
58.2	0.0920911	0.0902444	0.0680398	0.0688632	0.0508001	0.0497123	0.0338726	0.0332525	0.0265412	0.0262117	0.0178157	0.0219256	0.0103143	0.00637744
58.4	0.0921822	0.090353	0.0681939	0.0689811	0.0506177	0.0498184	0.0338194	0.033334	0.0264935	0.026282	0.018097	0.0219878	0.010638	0.00639623
58.6	0.092732	0.0904609	0.0686749	0.0690985	0.0507664	0.0499241	0.0341086	0.0334153	0.0267172	0.0263521	0.0186614	0.0220499	0.0107281	0.00641501
58.8	0.0930372	0.0905681	0.0694186	0.0692155	0.0507975	0.0500295	0.0342472	0.0334965	0.0267577	0.0264221	0.0192074	0.022112	0.0101173	0.00643376
59	0.0929832	0.0906746	0.0695977	0.0693319	0.0504858	0.0501346	0.0345046	0.0335775	0.0268226	0.026492	0.0195714	0.022174	0.00954173	0.0064525
59.2	0.0931775	0.0907805	0.0698677	0.0694478	0.0504347	0.0502394	0.0343214	0.0336583	0.0269369	0.0265617	0.0198115	0.0222359	0.00896481	0.00647121
59.4	0.0929895	0.0908858	0.0698041	0.0695632	0.0501578	0.0503439	0.0345999	0.0337389	0.0262211	0.0266314	0.0196873	0.0222978	0.00823211	0.00648991
59.6	0.0930366	0.0909903	0.0700427	0.0696781	0.0503179	0.050448	0.0346207	0.0338194	0.0264151	0.026701	0.0196624	0.0223595	0.00751159	0.00650859
59.8	0.0928733	0.0910943	0.0698436	0.0697926	0.0502566	0.0505518	0.0346678	0.0338997	0.0262553	0.0267704	0.0194081	0.0224212	0.00682086	0.00652724
60	0.0928733	0.0911981	0.0698436	0.0699071	0.0502566	0.0506559	0.0346678	0.0339802	0.0262553	0.0268401	0.0194081	0.0224831	0.00682086	0.00654598
60.2	0.0931662	0.0911474	0.070196	0.0698682	0.0507016	0.0506277	0.0346732	0.0339613	0.0261852	0.0268251	0.020177	0.0224707	0.00707246	0.00654234
60.4	0.0936039	0.0910967	0.0699875	0.0698294	0.050426	0.0505996	0.0347969	0.0339424	0.0261016	0.0268102	0.020752	0.0224582	0.0069062	0.0065387
60.6	0.0937039	0.0910461	0.0698904	0.0697906	0.05032	0.0505714	0.0350135	0.0339236	0.0259295	0.0267953	0.0213411	0.0224457	0.00719936	0.00653507
60.8	0.0936815	0.0909955	0.0697574	0.0697518	0.0498699	0.0505434	0.034788	0.0339047	0.0256053	0.0267805	0.0214806	0.0224332	0.00760472	0.00653144
61	0.0934815	0.0909449	0.0695203	0.069713	0.0495265	0.0505153	0.0349198	0.0338859	0.0256978	0.0267656	0.0218594	0.0224207	0.00801492	0.00652781
61.2	0.0929706	0.0908944	0.0694711	0.0696743	0.0491209	0.0504872	0.0346544	0.0338671	0.0252443	0.0267507	0.0220639	0.0224083	0.00797682	0.00652418
61.4	0.0927172	0.0908439	0.0694169	0.0696356	0.0487347	0.0504591	0.034426	0.0338482	0.0253766	0.0267358	0.0222222	0.0223958	0.00794426	0.00652056
61.6	0.0921783	0.0907934	0.0693749	0.0695969	0.0483181	0.0504311	0.033823	0.0338294	0.0253666	0.026721	0.0224686	0.0223834	0.00761016	0.00651693
61.8	0.0915297	0.090743	0.0689312	0.0695582	0.0479564	0.0504031	0.033268	0.0338106	0.0252289	0.0267061	0.0222261	0.022371	0.00722807	0.00651331
62	0.0913826	0.0906925	0.0688149	0.0695196	0.0480583	0.0503751	0.0328881	0.0337918	0.025254	0.0266913	0.0221733	0.0223585	0.00689049	0.00650969
62.2	0.0905761	0.0906422	0.0682569	0.0694809	0.0473893	0.0503471	0.0324116	0.0337731	0.0250843	0.0266765	0.0221499	0.0223461	0.00640509	0.00650608
62.4	0.0903663	0.0905918	0.0680831	0.0694423	0.0471834	0.0503191	0.0327157	0.0337543	0.0252998	0.0266616	0.0218913	0.0223337	0.0062323	0.00650246
62.6	0.0909178	0.0905414	0.0687407	0.0694038	0.0479169	0.0502911	0.0332379	0.0337355	0.0261839	0.0266468	0.0231889	0.0223213	0.00661144	0.00649885
62.8	0.0903884	0.0904911	0.0685391	0.0693652	0.0476268	0.0502632	0.0332562	0.0337168	0.0260668	0.026632	0.0228833	0.0223089	0.00614619	0.00649524
63	0.0905072	0.0904409	0.0687786	0.0693266	0.047424	0.0502353	0.0333739	0.0336981	0.0258154	0.0266172	0.023072	0.0222965	0.00609272	0.00649163
63.2	0.0897254	0.0903906	0.0685743	0.0692881	0.0471167	0.0502073	0.0336014	0.0336793	0.0254878	0.0266024	0.0223853	0.0222841	0.00534233	0.00648802
63.4	0.0896749	0.0903404	0.0690621	0.0692496	0.0474312	0.0501795	0.0336506	0.0336606	0.025119	0.0265876	0.0221285	0.0222717	0.00512183	0.00648441
63.6	0.0898045	0.0902902	0.0695121	0.0692111	0.0476837	0.0501516	0.0336092	0.0336419	0.0253004	0.0265729	0.0223516	0.0222593	0.00541071	0.00648081
63.8	0.0900533	0.09024	0.069955	0.0691727	0.0485196	0.0501237	0.0336247	0.0336232	0.0252783	0.0265581	0.0233851	0.022247	0.0054741	0.00647721
64	0.0908486	0.0901899	0.0704257	0.0691342	0.0492163	0.0500958	0.034155	0.0336045	0.0256611	0.0265433	0.0241217	0.0222346	0.00622901	0.00647361
64.2	0.091706	0.0901397	0.0708036	0.0690958	0.0496468	0.050068	0.0343281	0.0335859	0.0259947	0.0265286	0.0241938	0.0222222	0.00645956	0.00647001
64.4	0.0918566	0.0900896	0.0704964	0.0690574	0.0490267	0.0500402	0.0343842	0.0335672	0.0256883	0.0265138	0.0238498	0.0222099	0.00647647	0.00646642
64.6	0.0916312	0.0900396	0.0704701	0.069019	0.0491227	0.0500124	0.0343937	0.0335486	0.025459	0.0264991	0.0238665	0.0221975	0.00697955	0.00646283
64.8	0.0915015	0.0899896	0.0703786	0.0689807	0.0488263	0.0499846	0.0338959	0.0335299	0.0252155	0.0264844	0.0235062	0.0221852	0.00736065	0.00645923
65	0.0909958	0.0899395	0.0697813	0.0689424	0.048659	0.0499568	0.0337294	0.0335113	0.0248937	0.0264697	0.0234877	0.0221729	0.00698854	0.00645564
65.2	0.0903878	0.0898896	0.0695267	0.0689041	0.0483097	0.0499291	0.032747	0.0334926	0.0242443	0.026455	0.0228816	0.0221606	0.00637636	0.00645206
65.4	0.0905585	0.0898396	0.0694889	0.0688658	0.0482263	0.0499013	0.0326841	0.033474	0.0247407	0.0264403	0.0231335	0.0221483	0.00624014	0.00644847
65.6	0.0895507	0.0897897	0.0693459	0.0688275	0.0481651	0.0498736	0.0319834	0.0334554	0.0241844	0.0264256	0.0229189	0.0221359	0.00594762	0.00644489
65.8	0.0897697	0.0897398	0.0687093	0.0687893	0.048244	0.0498459	0.031887	0.0334368	0.0237495	0.0264109	0.0227838	0.0221236	0.00595709	0.00644131
66	0.089823	0.08969	0.0686585	0.068751	0.0486841	0.0498182	0.031903	0.0334183	0.0237582	0.0263962	0.0226611	0.0221113	0.00584575	0.00643773
66.2	0.0890664	0.0896401	0.0681759	0.0687128	0.0482741	0.0497905	0.0318198	0.0333997	0.0235428	0.0263816	0.0225352	0.0220991	0.00553969	0.00643415
66.4	0.0892108	0.0895903	0.0680031	0.0686747	0.0485212	0.0497628	0.0326775	0.0333811	0.0237635	0.0263669	0.0222341	0.0220868	0.00574469	0.00643058
66.6	0.0897451	0.0895405	0.0678367	0.0686365	0.0485331	0.0497352	0.0330816	0.0333626	0.0237498	0.0263522	0.0227814	0.0220745	0.00578169	0.006427
66.8	0.0892532	0.0894908	0.0674729	0.0685984	0.0476583	0.0497075	0.0327985	0.0333441	0.0232133	0.0263376	0.0218265	0.0220622	0.00536079	0.00642343
67	0.0889898	0.089441	0.0672818	0.0685602	0.0474875	0.0496799	0.0334139	0.0333255	0.0231065	0.026323	0.021854	0.02205	0.00543711	0.00641986
67.2	0.0890595	0.0893913	0.0673659	0.0685221	0.0479292	0.0496523	0.0340927	0.033307	0.0237599	0.0263083	0.0219751	0.0220377	0.00553967	0.00641629
67.4	0.0896255	0.0893417	0.0680408	0.0684841	0.0483686	0.0496247	0.0344021	0.0332885	0.0242086	0.0262937	0.0221138	0.0220255	0.00618322	0.00641273
67.6	0.0903709	0.089292	0.0685188	0.068446	0.0481561	0.0495971	0.0344327	0.03327	0.0245533	0.0262791	0.0227011	0.0220132	0.00649064	0.00640917
67.8	0.090244	0.0892424	0.0682306	0.068408	0.0487539	0.0495696	0.0343059	0.0332515	0.0244568	0.0262645	0.0229126	0.022001	0.00649964	0.0064056
68	0.0909664	0.0891928	0.0685847	0.06837	0.0489363	0.049542	0.0344213	0.033233	0.025192	0.0262499	0.0231512	0.0219888	0.00738581	0.00640205
68.2	0.0907999	0.0891432	0.0687093	0.068332	0.0485932	0.0495145	0.0339493	0.0332146	0.0250596	0.0262353	0.0231218	0.0219766	0.00692469	0.00639849
68.4	0.0903176	0.0890937	0.0685025	0.068294	0.0483362	0.049487	0.03369	0.0331961	0.0247045	0.0262207	0.0230638	0.0219644	0.00687812	0.00639493
68.6	0.0902785	0.0890442	0.0685158	0.068256	0.0483379	0.0494595	0.0337173	0.0331777	0.0249266	0.0262062	0.0237018	0.0219522	0.00672944	0.00639138
68.8	0.0899883	0.0889947	0.0685441	0.0682181	0.0480389	0.049432	0.0334629	0.0331592	0.0246087	0.0261916	0.0237441	0.0219399	0.0063718	0.00638783
69	0.089988	0.0889453	0.0684753	0.0681802	0.048072	0.0494045	0.0333831	0.0331408	0.0247907	0.0261771	0.0241062	0.0219278	0.00574398	0.00638428
69.2	0.0898855	0.0888958	0.0684287	0.0681423	0.0480633	0.0493771	0.0328509	0.0331224	0.0248416	0.0261625	0.023509	0.0219156	0.00554951	0.00638073
69.4	0.0892213	0.0888464	0.0681689	0.0681045	0.0480077	0.0493497	0.0327028	0.033104	0.024716	0.026148	0.0236679	0.0219034	0.00543231	0.00637718
69.6	0.0882902	0.0887971	0.0679642	0.0680666	0.048124	0.0493222	0.0320425	0.0330856	0.0246544	0.0261334	0.0233161	0.0218912	0.00505049	0.00637364
69.8	0.0890804	0.0887477	0.0679432	0.0680288	0.048543	0.0492948	0.0320123	0.0330672	0.0248866	0.0261189	0.0234477	0.0218791	0.00503574	0.0063701
70	0.0888676	0.0886984	0.0678602	0.067991	0.0486836	0.0492674	0.0315955	0.0330488	0.0247859	0.0261044	0.0224406	0.0218669	0.00436167	0.00636656
70.2	0.0881976	0.0886491	0.0677205	0.0679532	0.0484697	0.0492401	0.0314046	0.0330305	0.0244751	0.0260899	0.0226941	0.0218547	0.00432848	0.00636302
70.4	0.0881241	0.0885999	0.0675381	0.0679155	0.0482099	0.0492127	0.03188	0.0330121	0.0243383	0.0260754	0.0220782	0.0218426	0.00460153	0.00635949
70.6	0.0879828	0.0885506	0.0672828	0.0678777	0.0476635	0.0491854	0.0316489	0.0329938	0.0241908	0.0260609	0.0215229	0.0218305	0.00462693	0.00635595
70.8	0.0874729	0.0885014	0.0670756	0.06784	0.0472652	0.049158	0.0312434	0.0329754	0.0239091	0.0260464	0.0209724	0.0218183	0.00418003	0.00635242
71	0.0871525	0.0884523	0.0668234	0.0678023	0.0477172	0.0491307	0.0317361	0.0329571	0.0244952	0.026032	0.0206134	0.0218062	0.00494047	0.00634889
71.2	0.0868692	0.0884031	0.0667304	0.0677646	0.0475985	0.0491034	0.0313594	0.0329388	0.0245562	0.0260175	0.0204831	0.0217941	0.00532076	0.00634536
71.4	0.0864583	0.088354	0.0664225	0.067727	0.0471214	0.0490761	0.0308756	0.0329205	0.0242301	0.026003	0.0200229	0.021782	0.00502523	0.00634184
71.6	0.0862514	0.0883049	0.0662333	0.0676893	0.046702	0.0490488	0.0310122	0.0329022	0.0238025	0.0259886	0.0197048	0.0217699	0.00495283	0.00633831
71.8	0.0856864	0.0882558	0.0656363	0.0676517	0.0469711	0.0490216	0.0305982	0.0328839	0.0234404	0.0259741	0.0193193	0.0217578	0.0046489	0.00633479
72	0.0857858	0.0882068	0.0658683	0.0676141	0.0465342	0.0489943	0.0303481	0.0328657	0.023338	0.0259597	0.0194306	0.0217457	0.00466301	0.00633127
72.2	0.0857772	0.0881578	0.0663297	0.0675766	0.0465957	0.0489671	0.0313829	0.0328474	0.0234309	0.0259453	0.0199402	0.0217336	0.00490912	0.00632775
72.4	0.0859688	0.0881088	0.0663425	0.067539	0.0463244	0.0489399	0.0321763	0.0328291	0.0240229	0.0259309	0.0205531	0.0217215	0.00542769	0.00632424
72.6	0.0864243	0.0880598	0.0672363	0.0675015	0.0465011	0.0489127	0.0329768	0.0328109	0.0244555	0.0259165	0.0213306	0.0217095	0.00550735	0.00632072
72.8	0.0866944	0.0880109	0.0673806	0.067464	0.0466213	0.0488855	0.0333422	0.0327927	0.0247223	0.0259021	0.0215286	0.0216974	0.0057092	0.00631721
73	0.0871441	0.087962	0.0678407	0.0674265	0.0474183	0.0488584	0.0337247	0.0327744	0.0254805	0.0258877	0.0223473	0.0216853	0.0060942	0.0063137
73.2	0.0870955	0.0879131	0.0676389	0.067389	0.0477157	0.0488312	0.0338587	0.0327562	0.0255292	0.0258733	0.0221553	0.0216733	0.00646348	0.00631019
73.4	0.0868696	0.0878643	0.0673609	0.0673516	0.0474013	0.0488041	0.03356	0.032738	0.0254547	0.0258589	0.0225959	0.0216613	0.00595967	0.00630668
73.6	0.0868845	0.0878154	0.0673984	0.0673141	0.0472841	0.048777	0.0334327	0.0327198	0.0255436	0.0258445	0.0229322	0.0216492	0.00553059	0.00630318
73.8	0.0872197	0.0877666	0.0673977	0.0672767	0.0470256	0.0487499	0.0332192	0.0327016	0.0254708	0.0258302	0.0232034	0.0216372	0.00553069	0.00629968
74	0.0875062	0.0877179	0.0676472	0.0672394	0.0468238	0.0487228	0.0333957	0.0326835	0.0254115	0.0258158	0.023102	0.0216252	0.00568	0.00629618
74.2	0.0876063	0.0876691	0.0681512	0.067202	0.047196	0.0486957	0.0333161	0.0326653	0.0256932	0.0258015	0.0234823	0.0216132	0.00619217	0.00629268
74.4	0.087751	0.0876204	0.0680184	0.0671647	0.0472599	0.0486687	0.0332871	0.0326472	0.0255356	0.0257871	0.0227013	0.0216011	0.0057514	0.00628918
74.6	0.0870646	0.0875717	0.0674347	0.0671273	0.0472738	0.0486416	0.0326073	0.032629	0.0252026	0.0257728	0.0223983	0.0215891	0.0052518	0.00628569
74.8	0.0868544	0.0875231	0.0675333	0.06709	0.0479863	0.0486146	0.0321198	0.0326109	0.0248793	0.0257585	0.0227042	0.0215771	0.00527642	0.00628219
75	0.086563	0.0874744	0.0674029	0.0670527	0.0482017	0.0485876	0.0324506	0.0325928	0.0253423	0.0257442	0.022234	0.0215652	0.00576533	0.0062787
75.2	0.0857869	0.0874258	0.0666389	0.0670155	0.0474374	0.0485606	0.0317197	0.0325747	0.0246531	0.0257299	0.0219485	0.0215532	0.005343	0.00627521
75.4	0.0860597	0.0873772	0.0664371	0.0669783	0.0477337	0.0485336	0.0317691	0.0325566	0.0247358	0.0257156	0.0218697	0.0215412	0.00535626	0.00627173
75.6	0.0861292	0.0873287	0.0668617	0.066941	0.0479413	0.0485066	0.0320331	0.0325385	0.0245402	0.0257013	0.0218276	0.0215292	0.00548913	0.00626824
75.8	0.0863709	0.0872802	0.0664755	0.0669038	0.0479706	0.0484797	0.0314673	0.0325204	0.024713	0.025687	0.0217202	0.0215173	0.00541027	0.00626476
76	0.0862257	0.0872317	0.0663729	0.0668667	0.04806	0.0484527	0.0315556	0.0325023	0.0246238	0.0256727	0.0216959	0.0215053	0.005779	0.00626128
76.2	0.0868863	0.0871832	0.0668857	0.0668295	0.0484984	0.0484258	0.0328611	0.0324843	0.025687	0.0256585	0.0220462	0.0214934	0.0068017	0.0062578
76.4	0.08726	0.0871347	0.0672061	0.0667924	0.0489116	0.0483989	0.033171	0.0324662	0.0260554	0.0256442	0.0224261	0.0214814	0.00735417	0.00625432
76.6	0.0873821	0.0870863	0.0675877	0.0667553	0.0490151	0.048372	0.0331696	0.0324482	0.0259632	0.0256299	0.0221396	0.0214695	0.00752819	0.00625085
76.8	0.0878031	0.0870379	0.0674393	0.0667182	0.0489409	0.0483451	0.0330657	0.0324301	0.0264743	0.0256157	0.0221744	0.0214575	0.00801217	0.00624737
77	0.0879006	0.0869896	0.0671608	0.0666811	0.0489489	0.0483183	0.0330291	0.0324121	0.0261893	0.0256015	0.0222002	0.0214456	0.00770937	0.0062439
77.2	0.0882087	0.0869412	0.0667726	0.066644	0.0484281	0.0482914	0.0325952	0.0323941	0.026002	0.0255872	0.0219914	0.0214337	0.0075765	0.00624043
77.4	0.0880931	0.0868929	0.0664606	0.066607	0.0474974	0.0482646	0.0320917	0.0323761	0.0256204	0.025573	0.0220676	0.0214218	0.00723311	0.00623696
77.6	0.087122	0.0868446	0.0660941	0.06657	0.0468238	0.0482378	0.0316995	0.0323581	0.025458	0.0255588	0.0219796	0.0214099	0.00715154	0.0062335
77.8	0.0868243	0.0867964	0.0660824	0.066533	0.0465857	0.0482109	0.0317376	0.0323401	0.025616	0.0255446	0.0220753	0.021398	0.00745078	0.00623004
78	0.0868833	0.0867481	0.0663233	0.066496	0.0466591	0.0481842	0.032099	0.0323222	0.0257258	0.0255304	0.0219688	0.0213861	0.00721741	0.00622657
78.2	0.0864071	0.0866999	0.0657599	0.0664591	0.0461985	0.0481574	0.0314079	0.0323042	0.0253671	0.0255162	0.0215438	0.0213742	0.00612834	0.00622311
78.4	0.0850651	0.0866518	0.0650532	0.0664221	0.0452507	0.0481306	0.0310137	0.0322863	0.024494	0.0255021	0.0210884	0.0213623	0.00494771	0.00621966
78.6	0.0849593	0.0866036	0.0647891	0.0663852	0.0454012	0.0481039	0.0308213	0.0322683	0.0244498	0.0254879	0.021134	0.0213505	0.00527262	0.0062162
78.8	0.0852044	0.0865555	0.0647572	0.0663484	0.0456926	0.0480771	0.030997	0.0322504	0.0246285	0.0254737	0.0218949	0.0213386	0.00560034	0.00621274
79	0.085218	0.0865074	0.0648138	0.0663115	0.0453683	0.0480504	0.031186	0.0322325	0.0252004	0.0254596	0.021968	0.0213267	0.00569294	0.00620929
79.2	0.0852532	0.0864593	0.0645767	0.0662746	0.0454975	0.0480237	0.031405	0.0322146	0.0254025	0.0254454	0.0223104	0.0213149	0.00571962	0.00620584
79.4	0.0855887	0.0864113	0.0651658	0.0662378	0.0469727	0.047997	0.0319906	0.0321967	0.0259366	0.0254313	0.0232231	0.0213031	0.00641875	0.00620239
79.6	0.0858993	0.0863633	0.0650827	0.066201	0.0472188	0.0479704	0.0321956	0.0321788	0.0260891	0.0254171	0.0234803	0.0212912	0.00625194	0.00619895
79.8	0.0862283	0.0863153	0.064749	0.0661642	0.0476316	0.0479437	0.032259	0.0321609	0.0264554	0.025403	0.0233313	0.0212794	0.00668519	0.0061955
80	0.0859689	0.0862673	0.0646395	0.0661275	0.0478477	0.0479171	0.0324943	0.032143	0.0261059	0.0253889	0.0231822	0.0212676	0.00692632	0.00619206
80.2	0.0860539	0.0862194	0.0648752	0.0660907	0.0481814	0.0478905	0.0328499	0.0321251	0.0266822	0.0253748	0.0230828	0.0212557	0.00707973	0.00618862
80.4	0.0860333	0.0861715	0.0645804	0.066054	0.0484071	0.0478638	0.0323372	0.0321073	0.026674	0.0253607	0.0229646	0.0212439	0.00715807	0.00618518
80.6	0.0859722	0.0861236	0.0644589	0.0660173	0.0483714	0.0478372	0.032326	0.0320894	0.0271167	0.0253466	0.0226245	0.0212321	0.00724068	0.00618174
80.8	0.0859832	0.0860757	0.0643014	0.0659806	0.0483335	0.0478107	0.0320915	0.0320716	0.0269992	0.0253325	0.0226974	0.0212203	0.00729806	0.00617831
81	0.0854531	0.0860279	0.0635145	0.0659439	0.0477022	0.0477841	0.031833	0.0320538	0.0261925	0.0253184	0.0221524	0.0212085	0.00660836	0.00617488
81.2	0.0851967	0.0859801	0.0635237	0.0659073	0.0473123	0.0477575	0.0314197	0.032036	0.0260696	0.0253044	0.021882	0.0211968	0.00695822	0.00617144
81.4	0.0843491	0.0859323	0.0637113	0.0658707	0.0468498	0.047731	0.0311836	0.0320182	0.0255617	0.0252903	0.0214869	0.021185	0.00728023	0.00616802
81.6	0.0835882	0.0858846	0.0633778	0.0658341	0.0463778	0.0477045	0.0310323	0.0320004	0.0256419	0.0252763	0.0209555	0.0211732	0.0072441	0.00616459
81.8	0.0829107	0.0858368	0.0631516	0.0657975	0.0454433	0.047678	0.0306914	0.0319826	0.0247861	0.0252622	0.0202704	0.0211614	0.00682672	0.00616116
82	0.0825496	0.0857891	0.0628487	0.0657609	0.0448959	0.0476515	0.0299845	0.0319648	0.0243628	0.0252482	0.019802	0.0211497	0.00577586	0.00615774
82.2	0.0819534	0.0857415	0.0624574	0.0657244	0.0441766	0.047625	0.0289368	0.0319471	0.0235832	0.0252342	0.019367	0.0211379	0.00483635	0.00615432
82.4	0.0820574	0.0856938	0.0627158	0.0656879	0.0441873	0.0475985	0.028804	0.0319293	0.0234016	0.0252201	0.0192394	0.0211262	0.00506815	0.0061509
82.6	0.082707	0.0856462	0.0628957	0.0656513	0.0447393	0.0475721	0.0289601	0.0319116	0.0234658	0.0252061	0.0198486	0.0211144	0.00548745	0.00614748
82.8	0.0825645	0.0855986	0.0632331	0.0656149	0.0446628	0.0475457	0.0292663	0.0318939	0.0230588	0.0251921	0.0199507	0.0211027	0.00484862	0.00614406
83	0.0829047	0.0855511	0.0642824	0.0655784	0.0452635	0.0475192	0.0295248	0.0318761	0.0235674	0.0251781	0.0204241	0.021091	0.00469761	0.00614065
83.2	0.0832134	0.0855035	0.0649294	0.065542	0.0458572	0.0474928	0.0302907	0.0318584	0.0234525	0.0251641	0.0209791	0.0210793	0.00496791	0.00613724
83.4	0.0835723	0.085456	0.0656291	0.0655055	0.0466764	0.0474664	0.0306573	0.0318407	0.0236313	0.0251501	0.0215273	0.0210676	0.00536568	0.00613383
83.6	0.084625	0.0854085	0.0661144	0.0654692	0.0463249	0.0474401	0.0313974	0.031823	0.0234501	0.0251362	0.0218731	0.0210558	0.00529848	0.00613042
83.8	0.0853137	0.0853611	0.0664592	0.0654328	0.0468146	0.0474137	0.0316316	0.0318053	0.0235436	0.0251222	0.0220222	0.0210441	0.00573629	0.00612701
84	0.0857539	0.0853136	0.0664849	0.0653964	0.0469223	0.0473874	0.0316223	0.0317877	0.0234433	0.0251082	0.0219149	0.0210325	0.0054788	0.00612361
84.2	0.0861304	0.0852662	0.0664317	0.0653601	0.0475907	0.047361	0.0319924	0.03177	0.0240964	0.0250943	0.0223656	0.0210208	0.00549339	0.0061202
84.4	0.0865559	0.0852188	0.0665706	0.0653237	0.0480187	0.0473347	0.032953	0.0317523	0.0246716	0.0250803	0.0230191	0.0210091	0.00604837	0.0061168
84.6	0.0864544	0.0851715	0.0665914	0.0652874	0.0478055	0.0473084	0.0334237	0.0317347	0.0243464	0.0250664	0.0232499	0.0209974	0.00622757	0.0061134
84.8	0.0863517	0.0851242	0.0663048	0.0652512	0.0473072	0.0472821	0.0337534	0.0317171	0.0241839	0.0250525	0.0236044	0.0209857	0.00650016	0.00611001
85	0.0865881	0.0850769	0.0659784	0.0652149	0.0466536	0.0472558	0.0338074	0.0316994	0.0245367	0.0250386	0.0234014	0.0209741	0.00674577	0.00610661
85.2	0.0867554	0.0850296	0.0662032	0.0651787	0.0466872	0.0472296	0.0340869	0.0316818	0.0251109	0.0250246	0.0235094	0.0209624	0.00743799	0.00610322
85.4	0.0862638	0.0849823	0.0656437	0.0651425	0.0459806	0.0472033	0.0332099	0.0316642	0.0247309	0.0250107	0.0232651	0.0209508	0.00748188	0.00609983
85.6	0.0865696	0.0849351	0.0651638	0.0651063	0.0458182	0.0471771	0.033268	0.0316466	0.0250479	0.0249968	0.0231677	0.0209391	0.00758989	0.00609644
85.8	0.0862035	0.0848879	0.0648196	0.0650701	0.0458176	0.0471509	0.0323917	0.031629	0.0249153	0.024983	0.0226925	0.0209275	0.007297	0.00609305
86	0.0859409	0.0848408	0.0644711	0.0650339	0.046818	0.0471247	0.0320091	0.0316115	0.0254201	0.0249691	0.0224867	0.0209159	0.00705155	0.00608966
86.2	0.0851917	0.0847936	0.0643381	0.0649978	0.0470747	0.0470985	0.0321397	0.0315939	0.0255276	0.0249552	0.0221288	0.0209042	0.0067413	0.00608628
86.4	0.0849994	0.0847465	0.0644412	0.0649617	0.0470252	0.0470723	0.0319841	0.0315764	0.0254731	0.0249413	0.021823	0.0208926	0.00732181	0.0060829
86.6	0.0840534	0.0846994	0.0636492	0.0649256	0.0463686	0.0470462	0.0315538	0.0315588	0.0247239	0.0249275	0.0211824	0.020881	0.00658276	0.00607952
86.8	0.0839005	0.0846523	0.0638083	0.0648895	0.0465232	0.04702	0.0314095	0.0315413	0.0248885	0.0249136	0.0206988	0.0208694	0.00613398	0.00607614
87	0.0832841	0.0846053	0.0643669	0.0648534	0.0469121	0.0469939	0.0313024	0.0315237	0.0252236	0.0248998	0.02104	0.0208578	0.00635305	0.00607276
87.2	0.0831677	0.0845583	0.0646832	0.0648174	0.0468072	0.0469678	0.0312994	0.0315062	0.0250007	0.0248859	0.0211641	0.0208462	0.00625453	0.00606939
87.4	0.0829904	0.0845113	0.0649027	0.0647814	0.0471739	0.0469417	0.0312826	0.0314887	0.0253771	0.0248721	0.0214198	0.0208346	0.00608886	0.00606602
87.6	0.0829082	0.0844643	0.0648874	0.0647454	0.0470989	0.0469156	0.0309792	0.0314712	0.0248583	0.0248583	0.021314	0.0208231	0.00604227	0.00606265
87.8	0.0828205	0.0844174	0.0647348	0.0647094	0.0474319	0.0468895	0.0307223	0.0314537	0.0252769	0.0248445	0.0213607	0.0208115	0.00617452	0.00605928
88	0.0829552	0.0843705	0.0645734	0.0646734	0.047529	0.0468635	0.0308326	0.0314362	0.0252662	0.0248307	0.0218816	0.0207999	0.0062156	0.00605591
88.2	0.0827359	0.0843236	0.0645993	0.0646375	0.0476943	0.0468375	0.0313534	0.0314188	0.0257582	0.0248169	0.0223342	0.0207884	0.00658516	0.00605255
88.4	0.0827061	0.0842767	0.0648656	0.0646016	0.0472095	0.0468114	0.0318059	0.0314013	0.0252091	0.0248031	0.0227545	0.0207768	0.00667081	0.00604918
88.6	0.0824597	0.0842299	0.0647764	0.0645657	0.0466456	0.0467854	0.0317206	0.0313839	0.0249416	0.0247893	0.0232501	0.0207653	0.00664492	0.00604582
88.8	0.0827255	0.0841831	0.0653958	0.0645298	0.0463427	0.0467594	0.0319736	0.0313664	0.0253745	0.0247755	0.023517	0.0207537	0.00665726	0.00604246
89	0.0835616	0.0841363	0.0654015	0.064494	0.0463108	0.0467334	0.0320399	0.031349	0.0254763	0.0247618	0.0238838	0.0207422	0.00646051	0.0060391
89.2	0.0838742	0.0840896	0.0652707	0.0644581	0.0460814	0.0467075	0.0320161	0.0313316	0.0250855	0.024748	0.0243145	0.0207307	0.00614757	0.00603575
89.4	0.0843583	0.0840429	0.0645825	0.0644223	0.0457547	0.0466815	0.031435	0.0313142	0.0243692	0.0247342	0.0240162	0.0207192	0.00578714	0.00603239
89.6	0.0847285	0.0839962	0.0649426	0.0643865	0.0464231	0.0466556	0.0319806	0.0312968	0.0244957	0.0247205	0.0238548	0.0207077	0.00629958	0.00602904
89.8	0.0847907	0.0839495	0.0647788	0.0643507	0.04627	0.0466296	0.0316246	0.0312794	0.0244278	0.0247068	0.0234757	0.0206961	0.00588232	0.00602569
90	0.0847365	0.0839028	0.064762	0.064315	0.0464633	0.0466037	0.0321413	0.031262	0.0238893	0.024693	0.023461	0.0206846	0.00575143	0.00602234
90.2	0.0842958	0.0838562	0.0640742	0.0642792	0.0456888	0.0465778	0.0321296	0.0312446	0.0235867	0.0246793	0.0232138	0.0206732	0.0056539	0.006019
90.4	0.0841899	0.0838096	0.0636102	0.0642435	0.0449465	0.046552	0.0314757	0.0312273	0.0226227	0.0246656	0.0227715	0.0206617	0.00535709	0.00601565
90.6	0.0836676	0.083763	0.06282	0.0642078	0.0442939	0.0465261	0.0313384	0.0312099	0.0222816	0.0246519	0.0222751	0.0206502	0.0046732	0.00601231
90.8	0.0837013	0.0837165	0.0632631	0.0641721	0.0451973	0.0465002	0.0314475	0.0311926	0.0228231	0.0246382	0.0221469	0.0206387	0.00480057	0.00600897
91	0.0830602	0.08367	0.0635377	0.0641365	0.0451544	0.0464744	0.0313743	0.0311753	0.0232596	0.0246245	0.0223765	0.0206272	0.00510917	0.00600563
91.2	0.0828289	0.0836235	0.0633214	0.0641009	0.0452809	0.0464486	0.0308328	0.0311579	0.0233444	0.0246108	0.0223852	0.0206158	0.00473981	0.00600229
91.4	0.0825284	0.083577	0.0631143	0.0640652	0.0455851	0.0464228	0.0304046	0.0311406	0.0234137	0.0245972	0.0223008	0.0206043	0.00501854	0.00599896
91.6	0.0821117	0.0835306	0.0629566	0.0640296	0.0458275	0.046397	0.0302516	0.0311233	0.0233299	0.0245835	0.0219656	0.0205929	0.00533598	0.00599562
91.8	0.0820418	0.0834842	0.0628255	0.063994	0.0463389	0.0463712	0.0305919	0.031106	0.023888	0.0245698	0.0221815	0.0205814	0.00583987	0.00599229
92	0.08285	0.0834378	0.0634757	0.0639585	0.0470242	0.0463454	0.0309814	0.0310887	0.0242738	0.0245562	0.0222877	0.02057	0.00635266	0.00598896
92.2	0.0832462	0.0833914	0.064156	0.063923	0.0473598	0.0463197	0.0315449	0.0310715	0.0247829	0.0245425	0.0220342	0.0205586	0.00701908	0.00598563
92.4	0.0827404	0.0833451	0.0642182	0.0638874	0.0474654	0.0462939	0.0311225	0.0310542	0.024421	0.0245289	0.0221765	0.0205471	0.00694423	0.00598231
92.6	0.0828043	0.0832988	0.0646206	0.0638519	0.0478959	0.0462682	0.0316225	0.0310369	0.0253204	0.0245152	0.0225797	0.0205357	0.00750634	0.00597898
92.8	0.0829988	0.0832525	0.0648963	0.0638164	0.0480464	0.0462425	0.031618	0.0310197	0.0260167	0.0245016	0.0223977	0.0205243	0.00756742	0.00597566
93	0.0837239	0.0832062	0.0647906	0.063781	0.0486324	0.0462168	0.0317647	0.0310025	0.0264337	0.024488	0.0227099	0.0205129	0.00780405	0.00597234
93.2	0.0836273	0.08316	0.0644787	0.0637455	0.0482351	0.0461911	0.0315736	0.0309852	0.0261966	0.0244744	0.022096	0.0205015	0.00805484	0.00596902
93.4	0.0837231	0.0831138	0.064151	0.0637101	0.0480583	0.0461654	0.0315304	0.030968	0.0263219	0.0244608	0.021895	0.0204901	0.0082504	0.00596571
93.6	0.0831324	0.0830676	0.0641069	0.0636747	0.047529	0.0461398	0.0310888	0.0309508	0.0258077	0.0244472	0.0215005	0.0204787	0.0081377	0.00596239
93.8	0.0836393	0.0830214	0.0641739	0.0636393	0.0473062	0.0461141	0.0311076	0.0309336	0.0257328	0.0244336	0.0218811	0.0204673	0.00768134	0.00595908
94	0.0839183	0.0829753	0.0641778	0.063604	0.047393	0.0460885	0.0316142	0.0309164	0.0258252	0.0244201	0.0224732	0.020456	0.00807277	0.00595577
94.2	0.083902	0.0829292	0.0636443	0.0635686	0.0463018	0.0460629	0.0313356	0.0308992	0.0258479	0.0244065	0.022421	0.0204446	0.00774017	0.00595246
94.4	0.0836732	0.0828831	0.0638677	0.0635333	0.0457465	0.0460373	0.0312535	0.0308821	0.025175	0.0243929	0.0221563	0.0204333	0.00746859	0.00594915
94.6	0.0831386	0.082837	0.0637936	0.063498	0.0451845	0.0460117	0.030926	0.0308649	0.02535	0.0243794	0.0215427	0.0204219	0.00706461	0.00594584
94.8	0.0833532	0.082791	0.0638948	0.0634627	0.0457037	0.0459862	0.0307751	0.0308478	0.0254086	0.0243658	0.0210568	0.0204105	0.00680663	0.00594254
95	0.0827746	0.082745	0.0629141	0.0634275	0.0446817	0.0459606	0.0302197	0.0308306	0.0249449	0.0243523	0.0208793	0.0203992	0.00621133	0.00593924
95.2	0.0823804	0.082699	0.0627937	0.0633922	0.0446132	0.0459351	0.0296778	0.0308135	0.0240179	0.0243387	0.0202296	0.0203879	0.00544168	0.00593594
95.4	0.0820154	0.0826531	0.0626366	0.063357	0.0444115	0.0459096	0.0299934	0.0307964	0.0235797	0.0243252	0.0199735	0.0203765	0.00528582	0.00593264
95.6	0.0813874	0.0826072	0.0625769	0.0633218	0.0446298	0.045884	0.0300007	0.0307792	0.0231111	0.0243117	0.0199816	0.0203652	0.00489605	0.00592934
95.8	0.0810592	0.0825613	0.0631834	0.0632866	0.0445281	0.0458585	0.0303315	0.0307621	0.022795	0.0242982	0.0197819	0.0203539	0.00514811	0.00592605
96	0.081262	0.0825154	0.0636833	0.0632514	0.044613	0.0458331	0.0305307	0.030745	0.0222575	0.0242847	0.0194471	0.0203426	0.00515046	0.00592275
96.2	0.0807569	0.0824695	0.0635025	0.0632163	0.0445045	0.0458076	0.0304902	0.030728	0.0219703	0.0242712	0.0195554	0.0203313	0.00518239	0.00591946
96.4	0.0795096	0.0824237	0.0629357	0.0631812	0.0443649	0.0457821	0.0303523	0.0307109	0.0216621	0.0242577	0.0194654	0.02032	0.00481961	0.00591617
96.6	0.0795356	0.0823779	0.0630197	0.063146	0.0446741	0.0457567	0.0307044	0.0306938	0.022248	0.0242442	0.01965	0.0203087	0.00502972	0.00591289
96.8	0.0790349	0.0823321	0.0629589	0.063111	0.0446338	0.0457313	0.0303111	0.0306768	0.0225754	0.0242308	0.0200171	0.0202974	0.00470525	0.0059096
97	0.0790599	0.0822864	0.0626075	0.0630759	0.0445378	0.0457059	0.0301776	0.0306597	0.0220258	0.0242173	0.0197734	0.0202861	0.00450053	0.00590632
97.2	0.0788572	0.0822406	0.0619893	0.0630408	0.044014	0.0456805	0.030073	0.0306427	0.0218823	0.0242038	0.0198921	0.0202749	0.00417382	0.00590304
97.4	0.0783262	0.0821949	0.0619034	0.0630058	0.0436202	0.0456551	0.0300666	0.0306257	0.0217829	0.0241904	0.0201868	0.0202636	0.00380074	0.00589976
97.6	0.0781654	0.0821493	0.0619014	0.0629708	0.0435962	0.0456297	0.0301981	0.0306086	0.0218581	0.0241769	0.0205595	0.0202523	0.00356805	0.00589648
97.8	0.0788251	0.0821036	0.0618636	0.0629358	0.0437805	0.0456044	0.0307674	0.0305916	0.022399	0.0241635	0.021298	0.0202411	0.00390269	0.0058932
98	0.0786179	0.082058	0.0613765	0.0629008	0.0434403	0.045579	0.0306599	0.0305746	0.0227963	0.0241501	0.0213888	0.0202298	0.00375017	0.00588993
98.2	0.0788828	0.0820124	0.0612771	0.0628659	0.0432685	0.0455537	0.030699	0.0305576	0.0230707	0.0241367	0.0215593	0.0202186	0.0036869	0.00588665
98.4	0.0792104	0.0819668	0.0616135	0.0628309	0.0437084	0.0455284	0.030697	0.0305407	0.0231309	0.0241233	0.0212523	0.0202074	0.00404007	0.00588338
98.6	0.0789328	0.0819213	0.0614141	0.062796	0.0439054	0.0455031	0.0304153	0.0305237	0.0233128	0.0241099	0.0211868	0.0201961	0.00378071	0.00588011
98.8	0.0797605	0.0818758	0.0617969	0.0627611	0.0446263	0.0454778	0.0307348	0.0305067	0.0236965	0.0240965	0.0216933	0.0201849	0.0041635	0.00587685
99	0.0799728	0.0818303	0.0616365	0.0627263	0.0445148	0.0454525	0.030493	0.0304898	0.0237956	0.0240831	0.0221552	0.0201737	0.00415572	0.00587358
99.2	0.0801826	0.0817848	0.0626605	0.0626914	0.0453366	0.0454273	0.0309394	0.0304728	0.0242835	0.0240697	0.0227205	0.0201625	0.00425439	0.00587032
99.4	0.0804406	0.0817394	0.0624951	0.0626566	0.045371	0.045402	0.0310117	0.0304559	0.0242916	0.0240563	0.0229729	0.0201513	0.00432615	0.00586705
99.6	0.0803345	0.0816939	0.062344	0.0626218	0.0450947	0.0453768	0.0305425	0.030439	0.0237013	0.0240429	0.0228831	0.0201401	0.00412049	0.00586379
99.8	0.0803758	0.0816485	0.0626393	0.062587	0.0450446	0.0453516	0.0307406	0.0304221	0.0236685	0.0240296	0.0229744	0.0201289	0.00440609	0.00586054
100	0.0805146	0.0816032	0.0621178	0.0625522	0.0453537	0.0453264	0.0305358	0.0304051	0.0232198	0.0240162	0.022876	0.0201177	0.00422845	0.00585728
100.2	0.081214	0.0815578	0.0621049	0.0625174	0.0457158	0.0453012	0.0308792	0.0303883	0.0237056	0.0240029	0.0229539	0.0201065	0.00449204	0.00585402
100.4	0.0809542	0.0815125	0.0615968	0.0624827	0.0454329	0.045276	0.0304407	0.0303714	0.0235231	0.0239895	0.02247	0.0200954	0.00460616	0.00585077
100.6	0.0811305	0.0814672	0.0617142	0.062448	0.0455688	0.0452509	0.0302689	0.0303545	0.0236433	0.0239762	0.022605	0.0200842	0.00496275	0.00584752
100.8	0.0812931	0.0814219	0.0616825	0.0624133	0.0457235	0.0452257	0.0304951	0.0303376	0.0236756	0.0239629	0.0230143	0.020073	0.00516272	0.00584427
101	0.0815723	0.0813767	0.0613332	0.0623786	0.0455404	0.0452006	0.0303186	0.0303208	0.0235818	0.0239496	0.0229307	0.0200619	0.00484029	0.00584102
101.2	0.0816489	0.0813315	0.061227	0.0623439	0.0455131	0.0451755	0.0305014	0.0303039	0.0241249	0.0239363	0.0232318	0.0200507	0.00461612	0.00583778
101.4	0.0812376	0.0812863	0.0611067	0.0623093	0.0450548	0.0451504	0.0305682	0.0302871	0.0241356	0.023923	0.0225365	0.0200396	0.00480364	0.00583453
101.6	0.0810895	0.0812411	0.061068	0.0622747	0.0455256	0.0451253	0.0308507	0.0302702	0.0249019	0.0239097	0.0228842	0.0200284	0.00521969	0.00583129
101.8	0.0810771	0.081196	0.0608672	0.06224	0.0458826	0.0451002	0.0308538	0.0302534	0.0249243	0.0238964	0.0228416	0.0200173	0.00554576	0.00582805
102	0.0808089	0.0811508	0.0609656	0.0622055	0.0463257	0.0450751	0.0307314	0.0302366	0.024905	0.0238831	0.0228544	0.0200062	0.00525453	0.00582481
102.2	0.0815869	0.0811058	0.0612165	0.0621709	0.0467226	0.0450501	0.030693	0.0302198	0.0245788	0.0238698	0.0229404	0.0199951	0.00546111	0.00582158
102.4	0.0813345	0.0810607	0.0611151	0.0621364	0.0463359	0.0450251	0.0303433	0.030203	0.0240902	0.0238566	0.0225307	0.019984	0.00526966	0.00581834
102.6	0.0806185	0.0810156	0.061302	0.0621018	0.0460507	0.045	0.030121	0.0301863	0.0237809	0.0238433	0.0227024	0.0199729	0.00484891	0.00581511
102.8	0.0810162	0.0809706	0.0617726	0.0620673	0.0462201	0.044975	0.030215	0.0301695	0.0238804	0.0238301	0.0226111	0.0199618	0.00494607	0.00581188
103	0.0805151	0.0809256	0.0615946	0.0620328	0.0461508	0.04495	0.0297526	0.0301527	0.0239037	0.0238168	0.0225352	0.0199507	0.00460279	0.00580865
103.2	0.0800127	0.0808807	0.0612523	0.0619984	0.0460817	0.0449251	0.0298371	0.030136	0.0237211	0.0238036	0.0225491	0.0199396	0.00430201	0.00580542
103.4	0.0791865	0.0808357	0.0607009	0.0619639	0.0455013	0.0449001	0.0289658	0.0301192	0.0231377	0.0237904	0.0214594	0.0199285	0.00367783	0.00580219
103.6	0.0783655	0.0807908	0.0607145	0.0619295	0.0450056	0.0448752	0.029057	0.0301025	0.0227936	0.0237772	0.0211881	0.0199174	0.00342663	0.00579897
103.8	0.0783171	0.0807459	0.0607519	0.0618951	0.0450817	0.0448502	0.0290021	0.0300857	0.0228536	0.0237639	0.0213969	0.0199064	0.00338462	0.00579575
104	0.0783417	0.080701	0.0605835	0.0618607	0.0447982	0.0448253	0.0291769	0.030069	0.0228485	0.0237507	0.0207799	0.0198953	0.00338139	0.00579253
104.2	0.0789883	0.0806562	0.0609163	0.0618263	0.0449171	0.0448004	0.0294878	0.0300523	0.0230575	0.0237375	0.020815	0.0198842	0.00367747	0.00578931
104.4	0.0787151	0.0806114	0.0607827	0.0617919	0.0443791	0.0447755	0.0293091	0.0300356	0.0227402	0.0237243	0.0204944	0.0198732	0.00399812	0.00578609
104.6	0.0785445	0.0805666	0.0611305	0.0617576	0.0446196	0.0447506	0.0294146	0.0300189	0.0226296	0.0237112	0.0205863	0.0198621	0.00408571	0.00578288
104.8	0.0793368	0.0805218	0.062013	0.0617233	0.0449173	0.0447258	0.029788	0.0300023	0.0232616	0.023698	0.0211442	0.0198511	0.00439542	0.00577966
105	0.0799096	0.0804771	0.0623703	0.061689	0.0449559	0.0447009	0.0299911	0.0299856	0.0239659	0.0236848	0.0213863	0.0198401	0.00435486	0.00577645
105.2	0.0798426	0.0804324	0.062555	0.0616547	0.0448586	0.0446761	0.0302274	0.0299689	0.0240932	0.0236717	0.0212959	0.0198291	0.00494297	0.00577324
105.4	0.0797234	0.0803877	0.0626782	0.0616205	0.044787	0.0446512	0.0302861	0.0299523	0.0243406	0.0236585	0.0207092	0.019818	0.00519625	0.00577003
105.6	0.0802515	0.080343	0.0632682	0.0615862	0.0453608	0.0446264	0.030356	0.0299356	0.02459	0.0236454	0.0215759	0.019807	0.00593113	0.00576683
105.8	0.0808082	0.0802984	0.0634959	0.061552	0.0452779	0.0446016	0.0303859	0.029919	0.0240044	0.0236322	0.0218433	0.019796	0.00584765	0.00576362
106	0.0812665	0.0802537	0.0633274	0.0615178	0.0447754	0.0445768	0.0304361	0.0299024	0.0235944	0.0236191	0.0214995	0.019785	0.00565841	0.00576042
106.2	0.0809802	0.0802091	0.0629325	0.0614836	0.0443363	0.0445521	0.0301642	0.0298857	0.0230032	0.023606	0.0206899	0.019774	0.0056697	0.00575722
106.4	0.0804858	0.0801646	0.0628629	0.0614494	0.0434812	0.0445273	0.0302159	0.0298691	0.0226298	0.0235928	0.0203204	0.019763	0.00534335	0.00575402
106.6	0.0800947	0.08012	0.0625928	0.0614153	0.043533	0.0445026	0.0295743	0.0298525	0.0223822	0.0235797	0.0203006	0.0197521	0.00486424	0.00575082
106.8	0.0802422	0.0800755	0.0624439	0.0613812	0.0436369	0.0444778	0.0297007	0.0298359	0.0226345	0.0235666	0.0200846	0.0197411	0.00531438	0.00574763
107	0.0798493	0.080031	0.0622712	0.0613471	0.0436996	0.0444531	0.0297907	0.0298194	0.0224017	0.0235535	0.0201989	0.0197301	0.00495883	0.00574443
107.2	0.0796183	0.0799865	0.0617978	0.061313	0.0432164	0.0444284	0.0295709	0.0298028	0.0215776	0.0235405	0.0197681	0.0197192	0.00437144	0.00574124
107.4	0.0789369	0.0799421	0.0615819	0.0612789	0.0431161	0.0444037	0.029376	0.0297862	0.0214071	0.0235274	0.0197197	0.0197082	0.00385774	0.00573805
107.6	0.0791698	0.0798977	0.0616787	0.0612449	0.0429835	0.0443791	0.0298999	0.0297697	0.0218282	0.0235143	0.0207396	0.0196972	0.00423939	0.00573486
107.8	0.0788034	0.0798533	0.0613113	0.0612108	0.0426119	0.0443544	0.0295903	0.0297531	0.0219299	0.0235012	0.0210097	0.0196863	0.00413637	0.00573168
108	0.0789743	0.0798089	0.0615243	0.0611768	0.0428423	0.0443298	0.0299802	0.0297366	0.0223368	0.0234882	0.0211068	0.0196754	0.00396022	0.00572849
108.2	0.0792156	0.0797646	0.061944	0.0611428	0.0437456	0.0443051	0.0298449	0.0297201	0.0229073	0.0234751	0.0216276	0.0196644	0.00426763	0.00572531
108.4	0.0786989	0.0797202	0.0619687	0.0611088	0.043142	0.0442805	0.0294528	0.0297036	0.0226205	0.0234621	0.0214315	0.0196535	0.00433252	0.00572213
108.6	0.0784383	0.0796759	0.0619821	0.0610749	0.0432148	0.0442559	0.0290441	0.0296871	0.022779	0.023449	0.0214063	0.0196426	0.00443441	0.00571895
108.8	0.0790582	0.0796316	0.0623856	0.0610409	0.0434097	0.0442313	0.0296152	0.0296706	0.0235349	0.023436	0.0222425	0.0196317	0.00476196	0.00571577
109	0.0792876	0.0795874	0.0625641	0.061007	0.0433292	0.0442067	0.0296748	0.0296541	0.0241392	0.023423	0.0227085	0.0196208	0.00501749	0.00571259
109.2	0.0789731	0.0795432	0.0621451	0.0609731	0.0429055	0.0441822	0.0292067	0.0296376	0.0240457	0.02341	0.0225178	0.0196099	0.00529776	0.00570942
109.4	0.0791555	0.079499	0.0624194	0.0609392	0.0427333	0.0441576	0.0291599	0.0296211	0.0245373	0.023397	0.0224602	0.019599	0.00529494	0.00570625
109.6	0.0798641	0.0794548	0.0631595	0.0609054	0.0431787	0.0441331	0.0293104	0.0296047	0.0245558	0.023384	0.0230703	0.0195881	0.0057516	0.00570307
109.8	0.0794287	0.0794106	0.0631334	0.0608715	0.0432273	0.0441086	0.0294387	0.0295882	0.0245399	0.023371	0.0224062	0.0195772	0.0053846	0.00569991
110	0.0796897	0.0793665	0.0631636	0.0608377	0.043101	0.044084	0.0297934	0.0295718	0.0250473	0.023358	0.0220039	0.0195663	0.00544444	0.00569674
110.2	0.079592	0.0793224	0.0624801	0.0608039	0.0432524	0.0440595	0.0298521	0.0295554	0.0250101	0.023345	0.0216903	0.0195554	0.00529254	0.00569357
110.4	0.0800714	0.0792783	0.0624054	0.0607701	0.0432146	0.0440351	0.0298507	0.0295389	0.0253461	0.023332	0.0214472	0.0195446	0.00517621	0.00569041
110.6	0.0796347	0.0792343	0.0619678	0.0607364	0.0433786	0.0440106	0.0295221	0.0295225	0.0258565	0.0233191	0.0214276	0.0195337	0.00483334	0.00568725
110.8	0.0797244	0.0791903	0.0617539	0.0607026	0.0436734	0.0439861	0.0302453	0.0295061	0.0256126	0.0233061	0.0214042	0.0195229	0.00513255	0.00568409
111	0.0795324	0.0791463	0.0616118	0.0606689	0.0436282	0.0439617	0.0300401	0.0294897	0.0247676	0.0232931	0.0214845	0.019512	0.00469514	0.00568093
111.2	0.0794371	0.0791023	0.0616547	0.0606352	0.0439617	0.0439373	0.0299628	0.0294733	0.0248256	0.0232802	0.0215791	0.0195012	0.00471121	0.00567777
111.4	0.0790066	0.0790583	0.060751	0.0606015	0.0439494	0.0439129	0.0302682	0.0294569	0.0251748	0.0232673	0.0219499	0.0194903	0.00475996	0.00567462
111.6	0.079119	0.0790144	0.0611365	0.0605678	0.0445012	0.0438885	0.0309674	0.0294406	0.0254476	0.0232543	0.0222108	0.0194795	0.00547695	0.00567146
111.8	0.0783978	0.0789705	0.0607292	0.0605341	0.0446685	0.0438641	0.0305053	0.0294242	0.0249682	0.0232414	0.0215444	0.0194687	0.00484169	0.00566831
112	0.0788893	0.0789266	0.0609028	0.0605005	0.0456855	0.0438397	0.0310932	0.0294079	0.024828	0.0232285	0.0219568	0.0194578	0.00474846	0.00566516
112.2	0.0788137	0.0788828	0.0610486	0.0604669	0.0454936	0.0438153	0.0306544	0.0293915	0.0244302	0.0232156	0.0219957	0.019447	0.00465407	0.00566201
112.4	0.0789398	0.0788389	0.0616639	0.0604333	0.0456339	0.043791	0.0311577	0.0293752	0.0242117	0.0232027	0.0225712	0.0194362	0.00533605	0.00565887
112.6	0.0794732	0.0787951	0.0619797	0.0603997	0.046412	0.0437666	0.0315744	0.0293589	0.0243706	0.0231898	0.0230032	0.0194254	0.00578681	0.00565572
112.8	0.0795035	0.0787513	0.0618327	0.0603661	0.0461463	0.0437423	0.0314034	0.0293426	0.0239158	0.0231769	0.0229787	0.0194146	0.00531949	0.00565258
113	0.0791512	0.0787076	0.0620479	0.0603326	0.0456107	0.043718	0.0309283	0.0293263	0.0242059	0.023164	0.0228982	0.0194039	0.00541438	0.00564944
113.2	0.0783369	0.0786638	0.0618505	0.0602991	0.0452493	0.0436937	0.0307268	0.02931	0.0236918	0.0231512	0.0223749	0.0193931	0.00526528	0.0056463
113.4	0.0784692	0.0786201	0.0625543	0.0602656	0.0449285	0.0436694	0.0309056	0.0292937	0.0239932	0.0231383	0.0225587	0.0193823	0.00550752	0.00564316
113.6	0.0789399	0.0785764	0.0629451	0.0602321	0.0449347	0.0436452	0.0311245	0.0292774	0.0237424	0.0231254	0.0222303	0.0193715	0.00556258	0.00564003
113.8	0.0788365	0.0785328	0.0629335	0.0601986	0.0442746	0.0436209	0.0309045	0.0292611	0.0235778	0.0231126	0.0214302	0.0193608	0.00556142	0.00563689
114	0.0793613	0.0784891	0.0629342	0.0601652	0.0436497	0.0435967	0.030933	0.0292449	0.0238566	0.0230997	0.0216342	0.01935	0.00563223	0.00563376
114.2	0.0795454	0.0784455	0.0623493	0.0601317	0.0435115	0.0435725	0.0310068	0.0292286	0.0238608	0.0230869	0.0213875	0.0193392	0.00613776	0.00563063
114.4	0.0794003	0.0784019	0.0624819	0.0600983	0.0431551	0.0435482	0.0306702	0.0292124	0.024053	0.0230741	0.0205506	0.0193285	0.00656356	0.0056275
114.6	0.0789185	0.0783584	0.0622517	0.0600649	0.0428484	0.0435241	0.0301826	0.0291962	0.0241404	0.0230613	0.0204524	0.0193178	0.00656027	0.00562437
114.8	0.078924	0.0783148	0.0615061	0.0600315	0.0425826	0.0434999	0.0298759	0.0291799	0.0237916	0.0230485	0.0200214	0.019307	0.00627901	0.00562125
115	0.0794452	0.0782713	0.0617025	0.0599982	0.0427903	0.0434757	0.0296108	0.0291637	0.0238164	0.0230357	0.0200922	0.0192963	0.00660662	0.00561813
115.2	0.0793321	0.0782278	0.0613314	0.0599648	0.0430978	0.0434515	0.0299225	0.0291475	0.0239527	0.0230229	0.0202389	0.0192856	0.00651266	0.005615
115.4	0.0793212	0.0781843	0.0612241	0.0599315	0.0428686	0.0434274	0.0305564	0.0291313	0.0241513	0.0230101	0.0204117	0.0192749	0.00699057	0.00561188
115.6	0.079672	0.0781409	0.0616474	0.0598982	0.0435224	0.0434033	0.0307354	0.0291151	0.0238686	0.0229973	0.0202425	0.0192642	0.00706358	0.00560877
115.8	0.0794704	0.0780975	0.0609921	0.0598649	0.0435003	0.0433791	0.0302142	0.0290989	0.0235791	0.0229845	0.0202281	0.0192534	0.00618821	0.00560565
116	0.0795608	0.0780541	0.0610434	0.0598317	0.0439774	0.043355	0.0305154	0.0290828	0.0238196	0.0229717	0.0211889	0.0192427	0.0064968	0.00560253
116.2	0.0794587	0.0780107	0.0613701	0.0597984	0.0438877	0.043331	0.0301981	0.0290666	0.0242727	0.0229589	0.0212182	0.0192321	0.00660388	0.00559942
116.4	0.0801836	0.0779674	0.0617241	0.0597652	0.045057	0.0433069	0.030774	0.0290505	0.0250619	0.0229462	0.0220525	0.0192214	0.0070701	0.00559631
116.6	0.0795949	0.077924	0.0611384	0.059732	0.0448267	0.0432828	0.0300097	0.0290343	0.0247591	0.0229334	0.0217438	0.0192107	0.00640817	0.0055932
116.8	0.0785242	0.0778807	0.0604784	0.0596988	0.0440861	0.0432588	0.0294479	0.0290182	0.0242263	0.0229207	0.0212922	0.0192	0.00562483	0.00559009
117	0.0779228	0.0778375	0.0607831	0.0596656	0.0441169	0.0432347	0.0294528	0.0290021	0.0249388	0.022908	0.0219103	0.0191893	0.00575566	0.00558699
117.2	0.0776207	0.0777942	0.0602684	0.0596325	0.0437477	0.0432107	0.0290603	0.0289859	0.0244117	0.0228952	0.0217473	0.0191787	0.00536414	0.00558388
117.4	0.0778099	0.077751	0.0603886	0.0595993	0.0435819	0.0431867	0.028735	0.0289698	0.0244629	0.0228825	0.0220928	0.019168	0.00538759	0.00558078
117.6	0.0776037	0.0777078	0.0602616	0.0595662	0.0436021	0.0431627	0.0286083	0.0289537	0.0238832	0.0228698	0.0217869	0.0191574	0.0052723	0.00557768
117.8	0.0774592	0.0776646	0.0602926	0.0595331	0.0437425	0.0431387	0.0281048	0.0289376	0.0235385	0.0228571	0.0216187	0.0191467	0.00522401	0.00557458
118	0.077464	0.0776214	0.0600089	0.0595	0.043862	0.0431147	0.0278611	0.0289216	0.023534	0.0228444	0.0218198	0.0191361	0.00510025	0.00557148
118.2	0.0774417	0.0775783	0.0597163	0.059467	0.0437994	0.0430908	0.0278508	0.0289055	0.0233574	0.0228317	0.0214625	0.0191254	0.0052372	0.00556838
118.4	0.0772155	0.0775352	0.059203	0.0594339	0.0433286	0.0430668	0.0274707	0.0288894	0.0231548	0.022819	0.0210005	0.0191148	0.00492204	0.00556529
118.6	0.0771505	0.0774921	0.058914	0.0594009	0.0429107	0.0430429	0.0275457	0.0288734	0.0232385	0.0228063	0.0212322	0.0191042	0.00456104	0.0055622
118.8	0.0772531	0.0774491	0.0584774	0.0593679	0.0424341	0.043019	0.028046	0.0288573	0.0233211	0.0227936	0.0213559	0.0190936	0.00410147	0.00555911
119	0.0776025	0.077406	0.0585543	0.0593349	0.042342	0.0429951	0.0287446	0.0288413	0.0233343	0.022781	0.0220202	0.019083	0.00430335	0.00555602
119.2	0.0773682	0.077363	0.058517	0.0593019	0.0415943	0.0429712	0.0295004	0.0288253	0.0234597	0.0227683	0.022381	0.0190724	0.00401712	0.00555293
119.4	0.0774453	0.07732	0.0587353	0.059269	0.0410172	0.0429473	0.0302863	0.0288093	0.0239841	0.0227557	0.0226307	0.0190618	0.00429597	0.00554984
119.6	0.0774321	0.077277	0.0580125	0.059236	0.0403423	0.0429234	0.0303888	0.0287932	0.0239386	0.022743	0.0224878	0.0190512	0.00369413	0.00554676
119.8	0.0772945	0.0772341	0.0575947	0.0592031	0.0397363	0.0428996	0.0308903	0.0287773	0.0244892	0.0227304	0.0231463	0.0190406	0.00351542	0.00554368

## Sheet: Fig 3c
Fig 3c Sensogram on 4h12 interacting with PfCelTOS
	1000 nM		500 nM		250 nM		125 nM		62.5 nM		31.25 mM		15.525 nM
Time (sec)	Respone (nm)	Fitted curve	Respone (nm)	Fitted curve	Respone (nm)	Fitted curve	Respone (nm)	Fitted curve	Respone (nm)	Fitted curve	Respone (nm)	Fitted curve	Respone (nm)	Fitted curve
0	0	0	0	0	0	0	0	0	0	0	0	0	0	0
0.2	0.00078983	0.00226308	0.00033404	0.00146228	-0.0001596	0.00092759	-0.0003659	0.00063177	-0.000433	0.0004114	-0.0006697	0.00026848	-0.0007666	0.00017273
0.4	0.00193106	0.00448665	0.00135968	0.00290711	0.00015639	0.00184753	-0.0004817	0.00125985	-0.0011336	0.00082107	-0.0017619	0.00053611	-0.0014864	0.00034504
0.6	0.00298979	0.00667141	0.00174112	0.00433472	9.452e-05	0.00275987	-0.0007016	0.00188428	-0.0022203	0.001229	-0.0029156	0.0008029	-0.0023723	0.00051693
0.8	0.00431778	0.00881802	0.00274959	0.0057453	0.0005109	0.00366467	-0.0006675	0.00250506	-0.0020575	0.00163522	-0.0037219	0.00106884	-0.0029116	0.00068839
1	0.00586377	0.0109272	0.00395516	0.00713907	0.00116163	0.00456201	-0.0007829	0.00312222	-0.0021988	0.00203971	-0.0042715	0.00133395	-0.0033342	0.00085943
1.2	0.0078413	0.0129995	0.00509129	0.0085162	0.00157913	0.00545193	-0.0005439	0.00373579	-0.0023113	0.0024425	-0.0051636	0.00159821	-0.0034847	0.00103005
1.4	0.0101841	0.0150356	0.00658655	0.00987692	0.002416	0.00633451	-0.0003954	0.00434579	-0.002248	0.00284359	-0.0057306	0.00186164	-0.0038877	0.00120025
1.6	0.0122396	0.0170362	0.00860103	0.0112214	0.00347049	0.0072098	0.00016271	0.00495222	-0.0020064	0.00324299	-0.0063012	0.00212424	-0.0036801	0.00137003
1.8	0.0152133	0.0190019	0.0108234	0.0125499	0.00495018	0.00807786	0.00119239	0.00555512	-0.001533	0.0036407	-0.0057802	0.00238601	-0.0033565	0.00153939
2	0.0176448	0.0209332	0.0127577	0.0138625	0.00639021	0.00893875	0.00204702	0.00615451	-0.0011855	0.00403673	-0.0048834	0.00264695	-0.0025397	0.00170833
2.2	0.0203805	0.0228309	0.0148348	0.0151594	0.00805234	0.00979254	0.00305296	0.00675041	-0.0003507	0.00443109	-0.0041102	0.00290706	-0.0018245	0.00187686
2.4	0.0232738	0.0246954	0.0170099	0.0164409	0.00894122	0.0106393	0.00392971	0.00734283	2.659e-05	0.00482379	-0.0031421	0.00316636	-0.0009351	0.00204498
2.6	0.0253947	0.0265273	0.0183308	0.0177071	0.0100332	0.011479	0.00463917	0.00793179	0.00023818	0.00521483	-0.0030537	0.00342483	-0.0006044	0.00221268
2.8	0.0279053	0.0283273	0.0202194	0.0189582	0.0110681	0.0123118	0.00601044	0.00851733	0.00090311	0.00560421	-0.0025154	0.00368249	-0.0005993	0.00237997
3	0.0302693	0.0300958	0.0220856	0.0201944	0.0121978	0.0131378	0.00713177	0.00909945	0.00149687	0.00599195	-0.0020175	0.00393933	-0.0003341	0.00254685
3.2	0.0327942	0.0318335	0.0239045	0.0214159	0.0129072	0.0139569	0.00816719	0.00967818	0.00180614	0.00637806	-0.0011514	0.00419536	1.516e-05	0.00271331
3.4	0.035314	0.0335408	0.0262396	0.0226228	0.0141908	0.0147692	0.00952483	0.0102535	0.00258977	0.00676253	8.648e-05	0.00445058	0.00074136	0.00287937
3.6	0.0379751	0.0352184	0.0273765	0.0238152	0.0154	0.0155749	0.0102998	0.0108255	0.00295435	0.00714539	0.00093851	0.004705	0.00116871	0.00304502
3.8	0.0399553	0.0368666	0.0288302	0.0249935	0.0165404	0.0163738	0.0113685	0.0113942	0.00338791	0.00752662	0.00156023	0.00495861	0.00107859	0.00321026
4	0.0413066	0.0384861	0.0299563	0.0261577	0.0170463	0.0171662	0.0122725	0.0119596	0.00386475	0.00790625	0.00210712	0.00521142	0.00139628	0.00337509
4.2	0.0432652	0.0400773	0.0308639	0.0273081	0.0179137	0.0179521	0.0128515	0.0125216	0.00441391	0.00828427	0.00227948	0.00546343	0.0017413	0.00353952
4.4	0.044576	0.0416407	0.032551	0.0284447	0.0193714	0.0187315	0.0137331	0.0130804	0.00450733	0.0086607	0.00221118	0.00571464	0.00201872	0.00370355
4.6	0.0451694	0.0431769	0.0326581	0.0295677	0.0199226	0.0195044	0.0139677	0.0136359	0.00504186	0.00903554	0.00212731	0.00596506	0.00194901	0.00386717
4.8	0.0465041	0.0446862	0.0341963	0.0306774	0.0207916	0.0202709	0.0144948	0.0141882	0.00670043	0.00940879	0.00217194	0.00621469	0.00208305	0.00403039
5	0.0478467	0.0461691	0.0351651	0.0317738	0.0218794	0.0210311	0.0151231	0.0147373	0.00694528	0.00978047	0.00203865	0.00646353	0.00210981	0.0041932
5.2	0.0488896	0.0476262	0.0362787	0.0328572	0.0223767	0.0217851	0.0152056	0.0152832	0.0070501	0.0101506	0.00136306	0.00671158	0.00210652	0.00435562
5.4	0.0500133	0.0490578	0.0379247	0.0339276	0.0234844	0.0225328	0.0158437	0.0158258	0.00741973	0.0105191	0.00161609	0.00695885	0.00210866	0.00451763
5.6	0.0507756	0.0504645	0.0393431	0.0349853	0.0244194	0.0232743	0.0164952	0.0163654	0.00749354	0.0108861	0.00156275	0.00720534	0.00245975	0.00467925
5.8	0.0518862	0.0518465	0.0404692	0.0360304	0.0253614	0.0240097	0.016916	0.0169017	0.00746643	0.0112516	0.00207831	0.00745105	0.00232318	0.00484047
6	0.0524268	0.0532045	0.0414799	0.037063	0.0257426	0.0247391	0.0171135	0.017435	0.0074489	0.0116155	0.00199171	0.00769598	0.00212782	0.00500129
6.2	0.0538268	0.0545388	0.042637	0.0380832	0.0262319	0.0254624	0.0173768	0.0179651	0.00801059	0.0119778	0.00155572	0.00794014	0.00230862	0.00516172
6.4	0.05537	0.0558497	0.0437638	0.0390913	0.0272678	0.0261797	0.0179055	0.0184922	0.00843016	0.0123387	0.00195396	0.00818352	0.00267032	0.00532175
6.6	0.056509	0.0571378	0.0446121	0.0400874	0.028287	0.0268911	0.0187886	0.0190162	0.00949697	0.012698	0.00210816	0.00842614	0.00301388	0.00548139
6.8	0.0579638	0.0584034	0.0453941	0.0410717	0.0288232	0.0275967	0.0196059	0.0195371	0.0098831	0.0130558	0.00233277	0.00866799	0.00285378	0.00564064
7	0.0591018	0.0596469	0.0463937	0.0420441	0.0294882	0.0282964	0.0202626	0.020055	0.0103476	0.0134121	0.00289452	0.00890908	0.00302378	0.00579949
7.2	0.0606987	0.0608686	0.0476415	0.043005	0.0306625	0.0289904	0.0213273	0.0205699	0.0115268	0.0137668	0.00401889	0.0091494	0.00338995	0.00595795
7.4	0.0623365	0.0620691	0.0486232	0.0439544	0.031599	0.0296786	0.022144	0.0210817	0.0117983	0.0141201	0.00458508	0.00938896	0.0038942	0.00611603
7.6	0.0635625	0.0632486	0.0491555	0.0448925	0.0324096	0.0303611	0.0230321	0.0215906	0.0123135	0.0144719	0.005069	0.00962777	0.00421025	0.00627371
7.8	0.0641513	0.0644075	0.0501128	0.0458194	0.0330868	0.031038	0.0240905	0.0220965	0.0133833	0.0148222	0.00503133	0.00986582	0.00426774	0.00643101
8	0.064987	0.0655461	0.0505409	0.0467353	0.0335001	0.0317093	0.0243484	0.0225995	0.0137389	0.015171	0.00567829	0.0101031	0.00513213	0.00658792
8.2	0.0657471	0.066665	0.0509011	0.0476402	0.0340677	0.0323751	0.0246309	0.0230995	0.0147354	0.0155184	0.00606686	0.0103397	0.00531517	0.00674444
8.4	0.0663875	0.0677642	0.0516565	0.0485344	0.035228	0.0330353	0.025336	0.0235967	0.0152724	0.0158643	0.00642172	0.0105755	0.00572401	0.00690058
8.6	0.0671211	0.0688443	0.0523416	0.0494178	0.0359087	0.0336902	0.0259004	0.0240909	0.0165513	0.0162087	0.00657466	0.0108105	0.00598187	0.00705633
8.8	0.0683105	0.0699055	0.0536674	0.0502908	0.0362686	0.0343396	0.026625	0.0245822	0.0172223	0.0165517	0.00704029	0.0110449	0.00617203	0.0072117
9	0.0684699	0.0709482	0.054135	0.0511533	0.036486	0.0349836	0.0269058	0.0250707	0.0173747	0.0168932	0.00718647	0.0112784	0.00649943	0.00736669
9.2	0.0689816	0.0719727	0.0553843	0.0520056	0.0369444	0.0356223	0.0270781	0.0255564	0.0175996	0.0172333	0.00785604	0.0115113	0.00702928	0.0075213
9.4	0.0699343	0.0729793	0.0562194	0.0528477	0.0377823	0.0362558	0.0285741	0.0260392	0.0181281	0.0175719	0.00848478	0.0117434	0.00732488	0.00767552
9.6	0.0703366	0.0739683	0.0564464	0.0536797	0.0380859	0.036884	0.0285396	0.0265192	0.0176368	0.0179091	0.00830745	0.0119747	0.00714752	0.00782937
9.8	0.0708426	0.07494	0.0575204	0.0545018	0.0386849	0.0375071	0.0288693	0.0269964	0.0173961	0.0182449	0.00821173	0.0122054	0.00640082	0.00798284
10	0.0717543	0.0758948	0.0585781	0.0553141	0.0394286	0.0381249	0.0293609	0.0274708	0.0174607	0.0185793	0.00847505	0.0124353	0.0063513	0.00813593
10.2	0.0729203	0.076833	0.0595586	0.0561167	0.0404875	0.0387377	0.0299411	0.0279424	0.018106	0.0189123	0.00937386	0.0126644	0.0072179	0.00828864
10.4	0.0742881	0.0777547	0.0606635	0.0569098	0.0416706	0.0393455	0.0306647	0.0284113	0.01894	0.0192438	0.0104301	0.0128929	0.00766545	0.00844098
10.6	0.0754814	0.0786604	0.0614107	0.0576934	0.0423719	0.0399482	0.0311924	0.0288775	0.0195229	0.019574	0.0103251	0.0131206	0.0078276	0.00859294
10.8	0.0763708	0.0795502	0.062356	0.0584677	0.0433918	0.0405459	0.0315361	0.0293409	0.0193411	0.0199028	0.0105412	0.0133476	0.00725534	0.00874453
11	0.0772634	0.0804245	0.0631814	0.0592327	0.0443334	0.0411387	0.0321522	0.0298017	0.0193408	0.0202301	0.0107487	0.0135739	0.00693846	0.00889575
11.2	0.0782317	0.0812836	0.0637061	0.0599886	0.0449484	0.0417266	0.0324577	0.0302597	0.0195937	0.0205561	0.0102998	0.0137995	0.00645858	0.00904659
11.4	0.0793018	0.0821276	0.0640528	0.0607355	0.0453555	0.0423097	0.0330088	0.0307151	0.0192242	0.0208808	0.0101426	0.0140244	0.00676479	0.00919706
11.6	0.0800497	0.082957	0.0647114	0.0614734	0.0460306	0.0428879	0.0338164	0.0311679	0.0198827	0.021204	0.010394	0.0142485	0.00691847	0.00934717
11.8	0.0804792	0.0837718	0.0652745	0.0622026	0.0464392	0.0434614	0.0340976	0.031618	0.0204312	0.0215259	0.0105097	0.014472	0.00718746	0.0094969
12	0.0809939	0.0845724	0.066173	0.0629231	0.0471703	0.0440301	0.0346445	0.0320655	0.0209229	0.0218464	0.0109243	0.0146947	0.0081843	0.00964627
12.2	0.0815755	0.085359	0.0666965	0.063635	0.0476979	0.0445941	0.0352553	0.0325103	0.0218375	0.0221656	0.0107364	0.0149168	0.00867921	0.00979526
12.4	0.0820071	0.0861319	0.0671082	0.0643384	0.048276	0.0451535	0.0355362	0.0329526	0.0222704	0.0224834	0.010483	0.0151381	0.00924071	0.00994389
12.6	0.0829609	0.0868914	0.0688358	0.0650334	0.0490532	0.0457082	0.0365657	0.0333923	0.0235835	0.0227999	0.0114074	0.0153587	0.0100092	0.0100922
12.8	0.0837528	0.0876375	0.0695013	0.0657201	0.0489158	0.0462584	0.0370195	0.0338294	0.0240192	0.023115	0.0120011	0.0155787	0.010576	0.0102401
13	0.0841296	0.0883706	0.0703724	0.0663986	0.0492924	0.046804	0.0373423	0.034264	0.0248535	0.0234289	0.0120823	0.0157979	0.0113816	0.0103876
13.2	0.0853755	0.089091	0.071043	0.0670691	0.0502542	0.0473452	0.0377411	0.0346961	0.0253678	0.0237414	0.0127212	0.0160165	0.0113934	0.0105348
13.4	0.0862927	0.0897987	0.0719005	0.0677315	0.0510188	0.0478818	0.0386649	0.0351256	0.0260309	0.0240525	0.0130004	0.0162343	0.0116072	0.0106816
13.6	0.0870438	0.0904941	0.0724078	0.068386	0.0515403	0.048414	0.0385598	0.0355526	0.0259704	0.0243624	0.0131369	0.0164515	0.0113532	0.010828
13.8	0.0876887	0.0911774	0.0734948	0.0690328	0.0522587	0.0489419	0.0389872	0.0359772	0.026083	0.0246709	0.0133548	0.016668	0.010616	0.0109741
14	0.0882292	0.0918487	0.073841	0.0696718	0.0529918	0.0494653	0.0393485	0.0363992	0.0265354	0.0249782	0.0142872	0.0168838	0.0106763	0.0111199
14.2	0.088989	0.0925083	0.0744589	0.0703032	0.0531339	0.0499845	0.0393464	0.0368188	0.0270181	0.0252841	0.0146663	0.0170989	0.0105318	0.0112652
14.4	0.0901914	0.0931564	0.0754051	0.0709271	0.0540181	0.0504993	0.0398299	0.037236	0.0274243	0.0255888	0.0152113	0.0173134	0.0106843	0.0114102
14.6	0.0912973	0.0937932	0.0765994	0.0715435	0.0552996	0.05101	0.0404072	0.0376507	0.0276242	0.0258921	0.0153925	0.0175271	0.00999992	0.0115549
14.8	0.0922211	0.0944188	0.0774679	0.0721526	0.0565633	0.0515164	0.041116	0.038063	0.0280405	0.0261942	0.0158831	0.0177402	0.00975837	0.0116992
15	0.092661	0.0950336	0.0774643	0.0727544	0.0565254	0.0520186	0.0411237	0.0384729	0.0277039	0.0264951	0.015839	0.0179526	0.00980006	0.0118431
15.2	0.0930526	0.0956376	0.0775124	0.073349	0.0563887	0.0525166	0.0413965	0.0388805	0.027783	0.0267946	0.0156431	0.0181644	0.00944585	0.0119867
15.4	0.0939205	0.096231	0.0782221	0.0739366	0.0574534	0.0530106	0.042284	0.0392856	0.0279718	0.0270929	0.0165221	0.0183754	0.0101568	0.01213
15.6	0.0943914	0.0968142	0.0790623	0.0745172	0.0578141	0.0535005	0.0428884	0.0396884	0.0286485	0.0273899	0.0169312	0.0185858	0.0106552	0.0122729
15.8	0.0945648	0.0973871	0.0799619	0.0750908	0.0587065	0.0539863	0.0434744	0.0400888	0.0290024	0.0276857	0.0173362	0.0187956	0.0113919	0.0124154
16	0.0951424	0.09795	0.0800647	0.0756576	0.0591093	0.0544681	0.0444972	0.0404869	0.0288666	0.0279802	0.0171382	0.0190047	0.0117379	0.0125576
16.2	0.095184	0.0985031	0.0794372	0.0762176	0.0589529	0.054946	0.0446577	0.0408827	0.0285669	0.0282735	0.016492	0.0192131	0.011736	0.0126994
16.4	0.0953048	0.0990465	0.0795011	0.0767709	0.0594741	0.0554198	0.0448282	0.0412762	0.0288645	0.0285655	0.0166777	0.0194208	0.0117178	0.0128409
16.6	0.0954536	0.0995805	0.0803016	0.0773177	0.0597915	0.0558898	0.0455529	0.0416674	0.028885	0.0288563	0.0172662	0.0196279	0.0118923	0.012982
16.8	0.0955782	0.100105	0.0801802	0.0778579	0.059625	0.0563559	0.0457008	0.0420563	0.0289276	0.0291459	0.0168936	0.0198344	0.0121855	0.0131228
17	0.0956473	0.100621	0.0799949	0.0783917	0.0597418	0.0568182	0.0454775	0.0424429	0.0293404	0.0294342	0.016328	0.0200402	0.0120988	0.0132633
17.2	0.0960399	0.101127	0.0796925	0.0789191	0.0599662	0.0572766	0.0457431	0.0428273	0.0294304	0.0297214	0.016252	0.0202453	0.0119127	0.0134033
17.4	0.0961712	0.101625	0.0801513	0.0794402	0.0600871	0.0577313	0.0463519	0.0432094	0.0294854	0.0300073	0.0159799	0.0204498	0.0121212	0.0135431
17.6	0.0960492	0.102114	0.07982	0.0799551	0.0597281	0.0581822	0.0458282	0.0435893	0.0290907	0.030292	0.0154598	0.0206536	0.0113305	0.0136825
17.8	0.0959861	0.102594	0.0801382	0.0804639	0.0595885	0.0586293	0.0458996	0.043967	0.029272	0.0305755	0.0156843	0.0208569	0.0111091	0.0138216
18	0.0964194	0.103066	0.0803811	0.0809666	0.0597859	0.0590728	0.0460833	0.0443425	0.0298521	0.0308579	0.0161443	0.0210594	0.011218	0.0139603
18.2	0.0968548	0.10353	0.0808744	0.0814633	0.0601209	0.0595126	0.0461862	0.0447158	0.0299346	0.031139	0.0161529	0.0212613	0.0109774	0.0140987
18.4	0.0975355	0.103985	0.0819159	0.0819541	0.0610162	0.0599488	0.0466458	0.045087	0.0304039	0.0314189	0.0167989	0.0214626	0.0111036	0.0142367
18.6	0.0982593	0.104433	0.0827584	0.082439	0.0616264	0.0603814	0.0469587	0.0454559	0.0311723	0.0316977	0.0170817	0.0216633	0.0111699	0.0143744
18.8	0.0992191	0.104873	0.083503	0.0829181	0.0622185	0.0608104	0.0477403	0.0458228	0.0317944	0.0319753	0.0174227	0.0218633	0.0113755	0.0145118
19	0.0993614	0.105305	0.0838955	0.0833916	0.0625209	0.0612359	0.0477978	0.0461874	0.0319069	0.0322517	0.0176242	0.0220627	0.0110861	0.0146488
19.2	0.100345	0.10573	0.0851053	0.0838594	0.0637147	0.0616579	0.0488283	0.04655	0.0327109	0.0325269	0.0189142	0.0222614	0.0114688	0.0147855
19.4	0.101363	0.106147	0.0863676	0.0843216	0.0650769	0.0620763	0.0496767	0.0469104	0.0332034	0.032801	0.0199142	0.0224595	0.012115	0.0149219
19.6	0.102606	0.106557	0.0870342	0.0847783	0.0657694	0.0624913	0.0506	0.0472688	0.0342077	0.0330739	0.0208309	0.022657	0.0126226	0.0150579
19.8	0.103684	0.10696	0.0875708	0.0852295	0.0666551	0.0629029	0.0515442	0.047625	0.0347271	0.0333457	0.0212009	0.0228539	0.0128323	0.0151936
20	0.104429	0.107356	0.0880321	0.0856754	0.0670517	0.0633111	0.0523064	0.0479792	0.0350966	0.0336163	0.0219815	0.0230502	0.0134442	0.0153289
20.2	0.104821	0.107745	0.0889343	0.0861159	0.0676483	0.0637159	0.0529334	0.0483313	0.035715	0.0338858	0.022612	0.0232458	0.0140325	0.0154639
20.4	0.105452	0.108127	0.0900757	0.0865512	0.0688476	0.0641174	0.0540327	0.0486814	0.0368228	0.0341542	0.0237802	0.0234408	0.0148248	0.0155986
20.6	0.105745	0.108502	0.0905328	0.0869814	0.0688208	0.0645156	0.0544913	0.0490294	0.037053	0.0344214	0.0238468	0.0236352	0.0152629	0.0157329
20.8	0.10625	0.108871	0.0908665	0.0874063	0.0690286	0.0649105	0.0549278	0.0493754	0.037827	0.0346875	0.0240508	0.023829	0.0160098	0.015867
21	0.106513	0.109234	0.0909985	0.0878262	0.0694316	0.0653021	0.055067	0.0497193	0.0384994	0.0349524	0.024134	0.0240221	0.0163732	0.0160007
21.2	0.106607	0.10959	0.0909721	0.0882412	0.0690884	0.0656905	0.0550045	0.0500613	0.0385417	0.0352162	0.0235065	0.0242147	0.0164003	0.016134
21.4	0.106328	0.10994	0.0911057	0.0886511	0.0689129	0.0660756	0.0546428	0.0504013	0.0387277	0.035479	0.0227294	0.0244067	0.0163719	0.0162671
21.6	0.106528	0.110283	0.0918235	0.0890562	0.0689936	0.0664576	0.0547277	0.0507393	0.0392779	0.0357406	0.0230046	0.024598	0.0166646	0.0163998
21.8	0.107245	0.110621	0.0925509	0.0894564	0.0691473	0.0668365	0.0552096	0.0510753	0.0396317	0.0360011	0.0233441	0.0247887	0.016995	0.0165321
22	0.107704	0.110953	0.0924701	0.0898519	0.0694862	0.0672122	0.0553499	0.0514094	0.0395425	0.0362605	0.0233985	0.0249789	0.0167673	0.0166642
22.2	0.107859	0.111279	0.0928161	0.0902426	0.070078	0.0675848	0.0555783	0.0517415	0.0395024	0.0365188	0.0229826	0.0251684	0.0165024	0.0167959
22.4	0.108561	0.1116	0.093322	0.0906287	0.0706031	0.0679543	0.05574	0.0520716	0.039666	0.0367761	0.0227346	0.0253574	0.016655	0.0169273
22.6	0.109118	0.111914	0.0935327	0.0910102	0.0709253	0.0683208	0.0559778	0.0523999	0.039701	0.0370322	0.0224595	0.0255457	0.0167929	0.0170584
22.8	0.10967	0.112224	0.0937709	0.0913871	0.0713184	0.0686843	0.056283	0.0527263	0.03967	0.0372873	0.0224312	0.0257334	0.0163	0.0171892
23	0.109683	0.112528	0.0939494	0.0917595	0.0716453	0.0690447	0.0562183	0.0530507	0.0391935	0.0375413	0.0226892	0.0259206	0.0159007	0.0173196
23.2	0.11049	0.112826	0.0940316	0.0921275	0.0721409	0.0694022	0.0565776	0.0533732	0.0390452	0.0377942	0.0233658	0.0261071	0.0163475	0.0174497
23.4	0.110393	0.11312	0.093636	0.0924911	0.072218	0.0697567	0.0566068	0.0536939	0.0386772	0.038046	0.022993	0.0262931	0.0155855	0.0175795
23.6	0.110705	0.113408	0.0930328	0.0928504	0.0723459	0.0701083	0.0566775	0.0540127	0.0389238	0.0382968	0.0230607	0.0264785	0.015661	0.017709
23.8	0.11094	0.113691	0.0934864	0.0932054	0.072542	0.070457	0.0572794	0.0543297	0.0390111	0.0385465	0.0233272	0.0266633	0.0158407	0.0178381
24	0.110954	0.113969	0.0936033	0.0935562	0.0725874	0.0708028	0.0572514	0.0546447	0.03896	0.0387952	0.0238341	0.0268475	0.0162547	0.017967
24.2	0.110843	0.114243	0.0937559	0.0939027	0.0730351	0.0711458	0.0578932	0.054958	0.0389195	0.0390428	0.0243176	0.0270311	0.0163863	0.0180955
24.4	0.111019	0.114511	0.0938936	0.0942452	0.073473	0.0714859	0.0582122	0.0552694	0.039658	0.0392894	0.0244185	0.0272142	0.0168783	0.0182237
24.6	0.110308	0.114775	0.0931106	0.0945835	0.0728631	0.0718232	0.0579457	0.0555791	0.0395537	0.0395349	0.0238442	0.0273966	0.0168145	0.0183516
24.8	0.110123	0.115035	0.0929424	0.0949178	0.0731865	0.0721578	0.0581259	0.0558869	0.0401485	0.0397794	0.02415	0.0275785	0.0169633	0.0184792
25	0.109853	0.11529	0.0928886	0.0952482	0.073447	0.0724895	0.0581263	0.0561929	0.0403355	0.0400229	0.0240694	0.0277598	0.0171225	0.0186064
25.2	0.109776	0.11554	0.0930594	0.0955746	0.072932	0.0728186	0.0574713	0.0564971	0.0403822	0.0402653	0.0231101	0.0279406	0.0171924	0.0187334
25.4	0.109837	0.115786	0.0939282	0.0958971	0.0737119	0.0731449	0.0581497	0.0567996	0.041021	0.0405067	0.023718	0.0281208	0.017503	0.01886
25.6	0.110542	0.116028	0.0951061	0.0962157	0.074352	0.0734685	0.0594003	0.0571003	0.0418684	0.0407471	0.0249292	0.0283004	0.0181705	0.0189863
25.8	0.111265	0.116265	0.095467	0.0965306	0.0741347	0.0737895	0.0599823	0.0573992	0.0421554	0.0409865	0.0254216	0.0284794	0.0183483	0.0191124
26	0.111646	0.116499	0.0953193	0.0968417	0.0744627	0.0741078	0.0601353	0.0576964	0.0425154	0.0412249	0.0260217	0.0286579	0.0186483	0.0192381
26.2	0.112529	0.116728	0.0962108	0.0971491	0.0749588	0.0744235	0.0603411	0.0579919	0.0431754	0.0414622	0.026115	0.0288358	0.0188888	0.0193635
26.4	0.113025	0.116953	0.0965618	0.0974528	0.0751968	0.0747365	0.0602977	0.0582857	0.0436884	0.0416986	0.0269227	0.0290131	0.0189802	0.0194886
26.6	0.113504	0.117174	0.0972282	0.0977529	0.0751997	0.075047	0.060567	0.0585777	0.0441156	0.0419339	0.0274938	0.0291899	0.0190791	0.0196133
26.8	0.114728	0.117392	0.0978798	0.0980494	0.0760775	0.0753549	0.0611411	0.058868	0.0443857	0.0421683	0.0283515	0.0293661	0.0195067	0.0197378
27	0.115028	0.117606	0.0983563	0.0983424	0.0763616	0.0756603	0.0612572	0.0591567	0.0443356	0.0424017	0.0285076	0.0295418	0.0194773	0.019862
27.2	0.115011	0.117816	0.0981998	0.0986319	0.0765695	0.0759631	0.0612923	0.0594436	0.0441873	0.0426341	0.0284346	0.0297169	0.0200831	0.0199858
27.4	0.114866	0.118022	0.0986229	0.0989179	0.0770899	0.0762635	0.06146	0.0597289	0.0441375	0.0428655	0.0281793	0.0298915	0.019389	0.0201094
27.6	0.114705	0.118225	0.098902	0.0992005	0.0772942	0.0765614	0.0613226	0.0600125	0.0439982	0.0430959	0.0281013	0.0300655	0.0194305	0.0202326
27.8	0.114971	0.118424	0.0994916	0.0994798	0.0775762	0.0768568	0.0612373	0.0602945	0.0440104	0.0433254	0.0281511	0.030239	0.0195464	0.0203556
28	0.11519	0.118619	0.0996792	0.0997557	0.0776162	0.0771497	0.0611853	0.0605748	0.0435729	0.0435539	0.028124	0.0304119	0.0197196	0.0204782
28.2	0.115042	0.118812	0.100266	0.100028	0.0782422	0.0774403	0.0614987	0.0608535	0.0435684	0.0437814	0.0281273	0.0305842	0.0198066	0.0206006
28.4	0.114819	0.119	0.100278	0.100298	0.0782707	0.0777285	0.0614666	0.0611306	0.0438215	0.044008	0.0277506	0.030756	0.0199153	0.0207226
28.6	0.11429	0.119186	0.0999527	0.100564	0.0782557	0.0780142	0.0612519	0.0614061	0.0435143	0.0442336	0.0272475	0.0309273	0.0199225	0.0208444
28.8	0.114463	0.119368	0.0997937	0.100827	0.0785096	0.0782976	0.061417	0.0616799	0.0435513	0.0444582	0.0271236	0.031098	0.0199635	0.0209658
29	0.114025	0.119548	0.099875	0.101087	0.0782565	0.0785787	0.0611386	0.0619522	0.0432625	0.0446819	0.0270682	0.0312682	0.019747	0.0210869
29.2	0.114077	0.119724	0.100588	0.101344	0.0782649	0.0788575	0.0611824	0.0622228	0.0437147	0.0449047	0.0266211	0.0314379	0.0199198	0.0212078
29.4	0.114022	0.119897	0.100232	0.101597	0.0782316	0.0791339	0.062132	0.0624919	0.0442129	0.0451265	0.0274559	0.031607	0.0198466	0.0213283
29.6	0.113903	0.120067	0.100027	0.101848	0.0780285	0.0794081	0.0627199	0.0627594	0.0444878	0.0453474	0.0273221	0.0317756	0.0197545	0.0214486
29.8	0.114114	0.120234	0.0999	0.102096	0.0778893	0.07968	0.0628773	0.0630254	0.0447744	0.0455674	0.0277662	0.0319437	0.0195118	0.0215685
30	0.114626	0.120398	0.100338	0.10234	0.0783862	0.0799497	0.063004	0.0632898	0.045445	0.0457864	0.028614	0.0321112	0.0195625	0.0216882
30.2	0.115149	0.120559	0.101279	0.102582	0.0789583	0.0802171	0.0637198	0.0635527	0.0463831	0.0460045	0.0292179	0.0322782	0.0197417	0.0218076
30.4	0.115406	0.120717	0.101539	0.102821	0.0794349	0.0804823	0.0641707	0.063814	0.0468881	0.0462217	0.0297984	0.0324446	0.0199463	0.0219266
30.6	0.115953	0.120873	0.10172	0.103057	0.0796255	0.0807453	0.0648916	0.0640738	0.0471609	0.0464379	0.0298619	0.0326106	0.0200244	0.0220454
30.8	0.116331	0.121026	0.101553	0.10329	0.0803505	0.0810062	0.0651628	0.0643321	0.0471572	0.0466533	0.0301374	0.032776	0.0201512	0.0221639
31	0.115475	0.121176	0.10115	0.103521	0.0801525	0.0812649	0.065089	0.0645889	0.0468852	0.0468677	0.0297813	0.0329409	0.0192668	0.0222821
31.2	0.115671	0.121324	0.101853	0.103749	0.0806934	0.0815215	0.0655721	0.0648442	0.0469684	0.0470813	0.0303677	0.0331053	0.0198922	0.0224
31.4	0.115943	0.121469	0.102367	0.103974	0.0813529	0.081776	0.0661201	0.065098	0.0472946	0.0472939	0.0304284	0.0332691	0.0196629	0.0225176
31.6	0.116074	0.121611	0.103309	0.104196	0.0816829	0.0820283	0.0663524	0.0653504	0.0478839	0.0475057	0.0307574	0.0334324	0.0200945	0.022635
31.8	0.116638	0.121751	0.10391	0.104416	0.0818216	0.0822786	0.066501	0.0656012	0.0479967	0.0477165	0.0307298	0.0335953	0.0205191	0.022752
32	0.116706	0.121889	0.10432	0.104633	0.0822621	0.0825268	0.0671539	0.0658506	0.0484024	0.0479265	0.0310665	0.0337576	0.0210113	0.0228687
32.2	0.116145	0.122024	0.104362	0.104847	0.0824079	0.0827729	0.0671008	0.0660986	0.0479715	0.0481355	0.0309775	0.0339193	0.0206789	0.0229852
32.4	0.116188	0.122157	0.10403	0.105059	0.0826871	0.0830171	0.066798	0.0663451	0.047967	0.0483437	0.0306831	0.0340806	0.0208428	0.0231014
32.6	0.11692	0.122287	0.104513	0.105269	0.0837031	0.0832592	0.0671144	0.0665901	0.0487813	0.048551	0.031121	0.0342414	0.0214283	0.0232173
32.8	0.117476	0.122416	0.104191	0.105475	0.0835344	0.0834993	0.0671696	0.0668337	0.0490201	0.0487574	0.0310258	0.0344016	0.0213815	0.0233329
33	0.117438	0.122541	0.104417	0.10568	0.0837909	0.0837374	0.0670198	0.067076	0.0494014	0.048963	0.0309797	0.0345614	0.0208905	0.0234482
33.2	0.118061	0.122665	0.105069	0.105882	0.0840229	0.0839735	0.0675146	0.0673168	0.0500035	0.0491677	0.0312104	0.0347206	0.0216845	0.0235632
33.4	0.118548	0.122787	0.104918	0.106081	0.0839029	0.0842078	0.0682537	0.0675562	0.050033	0.0493715	0.0310577	0.0348794	0.0219129	0.023678
33.6	0.118613	0.122906	0.105504	0.106279	0.0843344	0.08444	0.0687527	0.0677942	0.0506379	0.0495745	0.0311249	0.0350376	0.0219673	0.0237924
33.8	0.118886	0.123024	0.105943	0.106473	0.0847715	0.0846704	0.0685875	0.0680308	0.0509993	0.0497766	0.031951	0.0351954	0.0222528	0.0239066
34	0.119889	0.123139	0.107438	0.106666	0.0849508	0.0848988	0.0693074	0.068266	0.0512338	0.0499779	0.0325188	0.0353526	0.0228365	0.0240205
34.2	0.120616	0.123253	0.107905	0.106856	0.0853966	0.0851254	0.0696843	0.0684999	0.0512946	0.0501783	0.0326596	0.0355094	0.0232888	0.0241342
34.4	0.12145	0.123364	0.107851	0.107044	0.0857862	0.0853501	0.0697612	0.0687324	0.0513283	0.0503778	0.0326883	0.0356656	0.0231306	0.0242475
34.6	0.121404	0.123473	0.107215	0.10723	0.0853688	0.0855729	0.0693534	0.0689635	0.0511599	0.0505765	0.0323382	0.0358214	0.0222597	0.0243606
34.8	0.121457	0.123581	0.107247	0.107413	0.0853116	0.0857939	0.0698773	0.0691933	0.0510057	0.0507744	0.0329582	0.0359766	0.0221946	0.0244734
35	0.121734	0.123686	0.107908	0.107595	0.0855002	0.0860131	0.0701889	0.0694218	0.0510782	0.0509715	0.0333286	0.0361314	0.0221057	0.0245859
35.2	0.122448	0.12379	0.10801	0.107774	0.0854722	0.0862305	0.0707931	0.0696489	0.0513046	0.0511677	0.0338451	0.0362857	0.0227144	0.0246981
35.4	0.122709	0.123892	0.107962	0.107951	0.0853442	0.0864461	0.0712075	0.0698747	0.0514395	0.0513631	0.0338852	0.0364395	0.0225773	0.0248101
35.6	0.122846	0.123992	0.108698	0.108126	0.085126	0.0866599	0.0713762	0.0700992	0.0514807	0.0515576	0.0337667	0.0365928	0.0227271	0.0249218
35.8	0.122659	0.124091	0.108843	0.108299	0.0850651	0.0868719	0.0711693	0.0703224	0.051013	0.0517514	0.0336789	0.0367457	0.0229888	0.0250332
36	0.12241	0.124188	0.108961	0.108469	0.0857804	0.0870822	0.0714535	0.0705443	0.0515815	0.0519443	0.0340858	0.036898	0.0228873	0.0251443
36.2	0.122293	0.124283	0.109047	0.108638	0.0862657	0.0872907	0.0714349	0.0707648	0.0516262	0.0521364	0.0341541	0.0370499	0.0230848	0.0252552
36.4	0.122623	0.124376	0.10943	0.108805	0.0870988	0.0874975	0.0715672	0.0709841	0.0524312	0.0523277	0.0342735	0.0372012	0.0236358	0.0253658
36.6	0.123053	0.124468	0.10992	0.10897	0.0877274	0.0877026	0.0717178	0.0712022	0.0535848	0.0525182	0.0352135	0.0373522	0.0238354	0.0254761
36.8	0.12297	0.124558	0.109638	0.109132	0.0873582	0.087906	0.0711288	0.0714189	0.0534993	0.0527079	0.0350115	0.0375026	0.0236082	0.0255861
37	0.122861	0.124647	0.109867	0.109293	0.0875368	0.0881078	0.0713837	0.0716344	0.0536623	0.0528967	0.0354017	0.0376525	0.0232244	0.0256959
37.2	0.12285	0.124734	0.109603	0.109452	0.0875208	0.0883078	0.071625	0.0718486	0.0537082	0.0530848	0.0358507	0.037802	0.0236419	0.0258054
37.4	0.123049	0.124819	0.109623	0.109609	0.0880535	0.0885063	0.0720383	0.0720616	0.0539836	0.0532721	0.0359952	0.037951	0.0240834	0.0259146
37.6	0.122688	0.124903	0.109703	0.109764	0.0881871	0.0887031	0.072215	0.0722734	0.0543201	0.0534586	0.0367215	0.0380996	0.0244833	0.0260236
37.8	0.122778	0.124986	0.110107	0.109917	0.0885377	0.0888982	0.0722536	0.0724839	0.0539165	0.0536443	0.0365966	0.0382476	0.0245265	0.0261323
38	0.123856	0.125067	0.111336	0.110069	0.0895296	0.0890917	0.0733551	0.0726931	0.0543423	0.0538293	0.0375188	0.0383952	0.0255741	0.0262407
38.2	0.124066	0.125146	0.111187	0.110219	0.0898702	0.0892837	0.0733534	0.0729012	0.0542624	0.0540134	0.0377184	0.0385424	0.02581	0.0263489
38.4	0.124287	0.125225	0.110685	0.110366	0.0899346	0.0894741	0.0731743	0.073108	0.0541889	0.0541968	0.0374449	0.038689	0.0251914	0.0264568
38.6	0.124004	0.125302	0.110179	0.110512	0.0898181	0.0896629	0.0733507	0.0733137	0.0543077	0.0543794	0.037275	0.0388352	0.0252682	0.0265644
38.8	0.124374	0.125377	0.110617	0.110657	0.0901852	0.0898501	0.0747068	0.0735181	0.0544607	0.0545612	0.0380415	0.038981	0.0256356	0.0266718
39	0.12487	0.125452	0.11082	0.110799	0.0909464	0.0900358	0.0752341	0.0737214	0.0550703	0.0547422	0.038076	0.0391262	0.0261591	0.0267789
39.2	0.125026	0.125525	0.110775	0.11094	0.0911656	0.0902199	0.0757643	0.0739235	0.0550973	0.0549225	0.037855	0.0392711	0.0263786	0.0268857
39.4	0.125178	0.125596	0.111144	0.11108	0.0915008	0.0904025	0.0760116	0.0741243	0.0550765	0.0551021	0.0376911	0.0394154	0.0268768	0.0269923
39.6	0.125347	0.125667	0.111651	0.111217	0.0914149	0.0905837	0.0767008	0.0743241	0.0549744	0.0552808	0.0374218	0.0395593	0.0273188	0.0270986
39.8	0.12539	0.125736	0.11179	0.111353	0.0914536	0.0907633	0.0765563	0.0745226	0.0550776	0.0554589	0.0370553	0.0397028	0.0271856	0.0272047
40	0.126023	0.125804	0.112223	0.111488	0.0918006	0.0909414	0.0770623	0.07472	0.0562066	0.0556361	0.0372744	0.0398458	0.0271379	0.0273105
40.2	0.126209	0.125871	0.112253	0.11162	0.09217	0.0911181	0.0773109	0.0749163	0.0563132	0.0558126	0.0370215	0.0399883	0.0273602	0.027416
40.4	0.126161	0.125936	0.112779	0.111751	0.0923319	0.0912933	0.0772475	0.0751114	0.0568381	0.0559884	0.0369303	0.0401304	0.0269704	0.0275213
40.6	0.126799	0.126001	0.112765	0.111881	0.0920868	0.0914671	0.0767392	0.0753053	0.0573174	0.0561635	0.0368209	0.0402721	0.0264563	0.0276263
40.8	0.126877	0.126064	0.112433	0.112009	0.0915127	0.0916394	0.0759473	0.0754982	0.056732	0.0563377	0.0370855	0.0404133	0.0259699	0.027731
41	0.126629	0.126127	0.112492	0.112136	0.0911758	0.0918103	0.0760195	0.0756899	0.0566186	0.0565113	0.0372727	0.040554	0.0255992	0.0278355
41.2	0.126505	0.126188	0.111715	0.112261	0.0909701	0.0919798	0.0759258	0.0758805	0.0566485	0.0566841	0.037066	0.0406943	0.0259345	0.0279398
41.4	0.127065	0.126248	0.11217	0.112384	0.0911306	0.0921479	0.076205	0.0760699	0.0569499	0.0568562	0.037999	0.0408342	0.0265226	0.0280438
41.6	0.127001	0.126307	0.112137	0.112506	0.0909479	0.0923146	0.0761686	0.0762583	0.0565849	0.0570276	0.0381922	0.0409736	0.0269601	0.0281475
41.8	0.126841	0.126365	0.112125	0.112627	0.0908044	0.09248	0.0754054	0.0764456	0.0562465	0.0571982	0.0383136	0.0411126	0.0268011	0.028251
42	0.127664	0.126422	0.112882	0.112746	0.0914666	0.0926439	0.0759708	0.0766318	0.0566395	0.0573682	0.0396417	0.0412512	0.0273971	0.0283542
42.2	0.127178	0.126478	0.112802	0.112864	0.0909633	0.0928066	0.0757312	0.0768169	0.0560644	0.0575374	0.0394269	0.0413893	0.0272471	0.0284571
42.4	0.127302	0.126533	0.113161	0.11298	0.0915345	0.0929678	0.0762245	0.0770009	0.0567238	0.0577059	0.039944	0.0415269	0.0275396	0.0285599
42.6	0.127129	0.126587	0.113382	0.113095	0.092261	0.0931278	0.0771588	0.0771839	0.0575921	0.0578736	0.040624	0.0416642	0.0285214	0.0286623
42.8	0.127189	0.12664	0.113768	0.113208	0.0929464	0.0932864	0.0778826	0.0773657	0.0579923	0.0580407	0.0412458	0.041801	0.0288145	0.0287645
43	0.127089	0.126693	0.113746	0.113321	0.0930852	0.0934437	0.0778504	0.0775466	0.0585228	0.0582071	0.0411996	0.0419373	0.0294615	0.0288665
43.2	0.127061	0.126744	0.114068	0.113431	0.0932499	0.0935997	0.0778371	0.0777263	0.0581477	0.0583728	0.0415263	0.0420733	0.0298015	0.0289682
43.4	0.127692	0.126794	0.114345	0.113541	0.0934384	0.0937544	0.0785663	0.0779051	0.0585568	0.0585377	0.0419094	0.0422088	0.030228	0.0290696
43.6	0.128155	0.126844	0.114344	0.113649	0.0932203	0.0939079	0.0791146	0.0780828	0.0587885	0.058702	0.0415882	0.0423439	0.0301057	0.0291708
43.8	0.128069	0.126893	0.114646	0.113756	0.0930586	0.0940601	0.0789618	0.0782594	0.0587022	0.0588656	0.0412373	0.0424785	0.0296259	0.0292718
44	0.128433	0.12694	0.11595	0.113862	0.0938324	0.094211	0.0796965	0.078435	0.0592843	0.0590285	0.0419903	0.0426127	0.0296921	0.0293725
44.2	0.128399	0.126987	0.116142	0.113966	0.0945399	0.0943607	0.079839	0.0786096	0.0592258	0.0591906	0.0414909	0.0427465	0.0294239	0.0294729
44.4	0.128323	0.127034	0.116802	0.114069	0.0947325	0.0945091	0.0797608	0.0787832	0.0598656	0.0593522	0.0412081	0.0428799	0.0291539	0.0295731
44.6	0.129132	0.127079	0.117007	0.114171	0.095008	0.0946563	0.0798151	0.0789557	0.0603121	0.059513	0.0417069	0.0430129	0.029016	0.0296731
44.8	0.128454	0.127123	0.116548	0.114272	0.0949355	0.0948023	0.0793026	0.0791273	0.0599144	0.0596732	0.0418046	0.0431454	0.028755	0.0297728
45	0.128454	0.127167	0.116827	0.114372	0.0950618	0.0949471	0.0799403	0.0792979	0.060468	0.0598326	0.0418638	0.0432775	0.0291044	0.0298723
45.2	0.128931	0.12721	0.116448	0.11447	0.0951132	0.0950907	0.0801309	0.0794674	0.0609407	0.0599914	0.0418986	0.0434092	0.0292788	0.0299715
45.4	0.129303	0.127253	0.11659	0.114567	0.094912	0.0952331	0.0798598	0.079636	0.0606052	0.0601496	0.0422611	0.0435405	0.0289029	0.0300705
45.6	0.128906	0.127294	0.116119	0.114663	0.0944867	0.0953743	0.0791272	0.0798036	0.0602723	0.060307	0.0415601	0.0436714	0.0285724	0.0301693
45.8	0.128517	0.127335	0.115876	0.114758	0.0938113	0.0955144	0.0788107	0.0799702	0.0598256	0.0604638	0.0411505	0.0438018	0.0280369	0.0302677
46	0.129478	0.127375	0.116378	0.114852	0.0941173	0.0956533	0.0797852	0.0801358	0.060111	0.06062	0.0416831	0.0439319	0.0279751	0.030366
46.2	0.128602	0.127414	0.115544	0.114944	0.0931165	0.0957911	0.0792497	0.0803005	0.0597617	0.0607754	0.0410543	0.0440615	0.0273701	0.030464
46.4	0.128482	0.127453	0.115316	0.115036	0.093453	0.0959277	0.0794542	0.0804642	0.06013	0.0609303	0.0410591	0.0441907	0.0274039	0.0305618
46.6	0.128208	0.127491	0.114638	0.115126	0.0938249	0.0960632	0.0798554	0.080627	0.0602795	0.0610844	0.0409059	0.0443195	0.0276188	0.0306593
46.8	0.128299	0.127529	0.114453	0.115216	0.0939646	0.0961976	0.080199	0.0807888	0.0602809	0.0612379	0.0409167	0.0444479	0.0276498	0.0307566
47	0.128158	0.127565	0.114462	0.115304	0.0932478	0.0963309	0.0798636	0.0809497	0.0598704	0.0613908	0.0403384	0.044576	0.0279571	0.0308537
47.2	0.128018	0.127601	0.114587	0.115391	0.0932393	0.096463	0.0796403	0.0811096	0.0596528	0.0615431	0.0406902	0.0447036	0.0284078	0.0309505
47.4	0.128208	0.127637	0.114604	0.115477	0.0934736	0.0965941	0.0800045	0.0812686	0.0603017	0.0616946	0.0408313	0.0448308	0.0286158	0.031047
47.6	0.128348	0.127672	0.11469	0.115562	0.093532	0.0967241	0.0805755	0.0814267	0.0603092	0.0618456	0.0410283	0.0449575	0.0292035	0.0311434
47.8	0.128216	0.127706	0.115699	0.115647	0.0937425	0.096853	0.0806709	0.0815839	0.0601939	0.0619959	0.0416086	0.0450839	0.0292338	0.0312395
48	0.128348	0.127739	0.116099	0.11573	0.0943075	0.0969809	0.0811651	0.0817401	0.0601574	0.0621456	0.0418361	0.0452099	0.0294994	0.0313353
48.2	0.128599	0.127772	0.11594	0.115812	0.0946831	0.0971077	0.0812294	0.0818954	0.0606648	0.0622946	0.0417057	0.0453355	0.0299042	0.031431
48.4	0.128892	0.127805	0.116851	0.115893	0.0958341	0.0972335	0.0819525	0.0820498	0.0614136	0.062443	0.0425108	0.0454607	0.0302401	0.0315264
48.6	0.128917	0.127837	0.116545	0.115973	0.0964953	0.0973582	0.0819333	0.0822034	0.061872	0.0625908	0.0430857	0.0455855	0.0301629	0.0316215
48.8	0.129147	0.127868	0.116851	0.116052	0.097613	0.0974819	0.0825369	0.082356	0.0625597	0.0627379	0.0434268	0.0457099	0.0309647	0.0317165
49	0.130374	0.127899	0.117744	0.116131	0.0979994	0.0976045	0.0831748	0.0825077	0.0638831	0.0628845	0.0446163	0.0458339	0.0317598	0.0318111
49.2	0.130966	0.127929	0.118164	0.116208	0.0985333	0.0977262	0.0832622	0.0826586	0.0641987	0.0630304	0.0444784	0.0459575	0.0320021	0.0319056
49.4	0.131301	0.127959	0.118202	0.116284	0.098234	0.0978468	0.083091	0.0828086	0.0642516	0.0631757	0.0442131	0.0460808	0.0318362	0.0319998
49.6	0.131427	0.127988	0.118576	0.11636	0.0982045	0.0979665	0.0832714	0.0829577	0.0647888	0.0633204	0.0442846	0.0462036	0.0317636	0.0320938
49.8	0.132312	0.128017	0.119072	0.116435	0.0984228	0.0980852	0.0837775	0.0831059	0.0649777	0.0634645	0.0449643	0.0463261	0.0318784	0.0321876
50	0.133383	0.128045	0.119573	0.116508	0.0990083	0.0982028	0.0843747	0.0832533	0.0655354	0.0636079	0.0458023	0.0464481	0.031824	0.0322811
50.2	0.133045	0.128073	0.119305	0.116581	0.0991866	0.0983196	0.0843302	0.0833998	0.0658431	0.0637508	0.045961	0.0465698	0.0315696	0.0323744
50.4	0.133345	0.1281	0.119518	0.116653	0.0996211	0.0984353	0.0851694	0.0835454	0.0657731	0.0638931	0.0463963	0.0466911	0.0321334	0.0324675
50.6	0.133304	0.128127	0.120003	0.116724	0.0999072	0.0985501	0.0855808	0.0836902	0.065879	0.0640347	0.0466116	0.046812	0.0325928	0.0325603
50.8	0.133534	0.128153	0.119931	0.116795	0.0996882	0.098664	0.085877	0.0838342	0.0661999	0.0641758	0.0469639	0.0469326	0.0327194	0.0326529
51	0.132612	0.128179	0.119109	0.116864	0.0989171	0.0987769	0.0850867	0.0839773	0.0658754	0.0643163	0.0463478	0.0470527	0.0323884	0.0327453
51.2	0.132679	0.128204	0.119084	0.116933	0.0991845	0.0988888	0.0851283	0.0841196	0.0663719	0.0644561	0.0466759	0.0471725	0.0323632	0.0328375
51.4	0.132732	0.128229	0.11844	0.117	0.0989267	0.0989999	0.085322	0.0842611	0.0665205	0.0645954	0.0465698	0.0472919	0.03241	0.0329294
51.6	0.132668	0.128254	0.118668	0.117067	0.0990094	0.09911	0.0858066	0.0844017	0.066635	0.0647341	0.0462103	0.0474109	0.0324226	0.0330211
51.8	0.132114	0.128278	0.118097	0.117134	0.0985349	0.0992192	0.0850859	0.0845415	0.0660607	0.0648722	0.0451819	0.0475295	0.0317624	0.0331126
52	0.131543	0.128301	0.11739	0.117199	0.0982555	0.0993276	0.085142	0.0846805	0.0658894	0.0650097	0.0442998	0.0476478	0.0316075	0.0332039
52.2	0.131583	0.128324	0.11785	0.117264	0.0985004	0.099435	0.0849608	0.0848187	0.0662834	0.0651467	0.044463	0.0477657	0.0316151	0.0332949
52.4	0.131295	0.128347	0.11832	0.117327	0.099517	0.0995415	0.0850019	0.0849561	0.0664421	0.065283	0.0445746	0.0478832	0.0315583	0.0333857
52.6	0.131181	0.12837	0.117773	0.117391	0.0994273	0.0996472	0.0847064	0.0850927	0.0669047	0.0654189	0.0443932	0.0480003	0.0317231	0.0334763
52.8	0.131283	0.128392	0.118289	0.117453	0.0997163	0.099752	0.0851495	0.0852284	0.0671932	0.0655541	0.0444069	0.0481171	0.0322954	0.0335666
53	0.131172	0.128413	0.118496	0.117514	0.0988789	0.0998559	0.0849629	0.0853634	0.0667033	0.0656887	0.0442908	0.0482335	0.032111	0.0336568
53.2	0.130996	0.128435	0.118951	0.117575	0.0989101	0.099959	0.0849892	0.0854977	0.0668252	0.0658228	0.0435659	0.0483495	0.0319204	0.0337467
53.4	0.130973	0.128456	0.119041	0.117635	0.0981	0.100061	0.0850322	0.0856311	0.066879	0.0659563	0.0439549	0.0484652	0.0317918	0.0338364
53.6	0.131527	0.128476	0.119823	0.117695	0.09844	0.100163	0.0856737	0.0857637	0.0668725	0.0660893	0.044764	0.0485805	0.031786	0.0339259
53.8	0.131746	0.128496	0.119803	0.117754	0.0980636	0.100263	0.0859501	0.0858956	0.0664731	0.0662217	0.0453372	0.0486955	0.0317062	0.0340151
54	0.132019	0.128516	0.120164	0.117812	0.098154	0.100363	0.0861499	0.0860267	0.0666417	0.0663535	0.0464569	0.04881	0.0322247	0.0341041
54.2	0.131867	0.128536	0.119974	0.117869	0.0976336	0.100462	0.0858878	0.0861571	0.0662583	0.0664847	0.0471478	0.0489243	0.0319658	0.0341929
54.4	0.132162	0.128555	0.120171	0.117926	0.0974071	0.10056	0.0858929	0.0862866	0.065841	0.0666155	0.0469758	0.0490381	0.032293	0.0342815
54.6	0.132543	0.128574	0.120464	0.117981	0.0981711	0.100657	0.0859135	0.0864155	0.065947	0.0667456	0.047711	0.0491516	0.0326851	0.0343699
54.8	0.13291	0.128592	0.119864	0.118037	0.098433	0.100753	0.0860668	0.0865435	0.0660793	0.0668752	0.0481872	0.0492647	0.0328703	0.0344581
55	0.132764	0.12861	0.119377	0.118091	0.0986513	0.100849	0.0859231	0.0866709	0.0663502	0.0670043	0.0475006	0.0493775	0.0327648	0.034546
55.2	0.133567	0.128628	0.120084	0.118145	0.0994784	0.100944	0.0865061	0.0867975	0.0671415	0.0671328	0.0483733	0.0494899	0.0337141	0.0346337
55.4	0.133358	0.128646	0.119191	0.118199	0.0993491	0.101038	0.0864016	0.0869233	0.06705	0.0672608	0.0481422	0.049602	0.0335525	0.0347213
55.6	0.133636	0.128663	0.119842	0.118251	0.0999805	0.101131	0.0866051	0.0870484	0.0675109	0.0673883	0.0479933	0.0497137	0.0337693	0.0348086
55.8	0.133977	0.12868	0.119763	0.118303	0.0998256	0.101224	0.0863461	0.0871728	0.0675122	0.0675152	0.0478064	0.0498251	0.0340549	0.0348956
56	0.134461	0.128696	0.120297	0.118355	0.100234	0.101316	0.0866784	0.0872965	0.0680741	0.0676415	0.0480606	0.0499361	0.0343108	0.0349825
56.2	0.134906	0.128713	0.120796	0.118406	0.100927	0.101407	0.0865728	0.0874194	0.0685389	0.0677674	0.0483973	0.0500467	0.0346623	0.0350692
56.4	0.134941	0.128729	0.121348	0.118456	0.101575	0.101497	0.0866746	0.0875416	0.0690498	0.0678927	0.0485486	0.050157	0.0349229	0.0351556
56.6	0.135142	0.128744	0.121674	0.118506	0.101527	0.101586	0.0870109	0.0876632	0.0696227	0.0680175	0.0488589	0.050267	0.0350905	0.0352418
56.8	0.13508	0.12876	0.121833	0.118555	0.101616	0.101675	0.0873382	0.087784	0.0695488	0.0681417	0.0485528	0.0503766	0.034968	0.0353279
57	0.135134	0.128775	0.122094	0.118603	0.101899	0.101763	0.0876885	0.0879041	0.0698732	0.0682654	0.0482156	0.0504859	0.0349269	0.0354136
57.2	0.135115	0.12879	0.122324	0.118651	0.102435	0.101851	0.0877672	0.0880235	0.0708504	0.0683886	0.0485295	0.0505948	0.0350271	0.0354992
57.4	0.135569	0.128805	0.122628	0.118698	0.102386	0.101937	0.0879445	0.0881422	0.0707371	0.0685113	0.049378	0.0507034	0.0353234	0.0355846
57.6	0.135801	0.128819	0.122689	0.118745	0.102728	0.102023	0.0880967	0.0882602	0.0705452	0.0686335	0.0497111	0.0508116	0.0348394	0.0356698
57.8	0.135585	0.128833	0.122511	0.118791	0.102382	0.102108	0.0879845	0.0883775	0.0704505	0.0687551	0.0498153	0.0509195	0.03477	0.0357548
58	0.135715	0.128847	0.122681	0.118837	0.102655	0.102193	0.0877249	0.0884941	0.0704575	0.0688763	0.0502756	0.051027	0.0348357	0.0358395
58.2	0.13567	0.128861	0.122304	0.118882	0.102629	0.102276	0.0876059	0.0886101	0.0700368	0.0689969	0.0502219	0.0511342	0.0343696	0.035924
58.4	0.135935	0.128874	0.122297	0.118926	0.103194	0.10236	0.0878325	0.0887254	0.0700673	0.069117	0.0502349	0.0512411	0.0345644	0.0360084
58.6	0.136095	0.128888	0.122092	0.11897	0.103592	0.102442	0.0883541	0.08884	0.0700086	0.0692366	0.0511351	0.0513477	0.0346825	0.0360925
58.8	0.135822	0.128901	0.121653	0.119014	0.103467	0.102524	0.0884698	0.0889539	0.070027	0.0693557	0.0510977	0.0514538	0.0345967	0.0361764
59	0.135629	0.128913	0.121406	0.119057	0.103515	0.102605	0.0890147	0.0890672	0.0704485	0.0694743	0.0512861	0.0515597	0.0344889	0.0362602
59.2	0.135567	0.128926	0.121353	0.119099	0.103488	0.102685	0.0893893	0.0891798	0.0704425	0.0695924	0.0522463	0.0516652	0.0345137	0.0363437
59.4	0.135422	0.128938	0.12097	0.119141	0.103111	0.102765	0.0897155	0.0892918	0.0701987	0.06971	0.0522377	0.0517704	0.0339339	0.036427
59.6	0.135608	0.12895	0.12126	0.119183	0.103074	0.102844	0.0900324	0.0894031	0.0702023	0.0698271	0.0526001	0.0518753	0.0340562	0.0365101
59.8	0.135594	0.128962	0.121099	0.119224	0.102801	0.102922	0.0902664	0.0895138	0.0700345	0.0699437	0.0528099	0.0519798	0.0338164	0.036593
60	0.135594	0.128974	0.121099	0.119264	0.102801	0.103	0.0902664	0.0896238	0.0700345	0.0700598	0.0528099	0.052084	0.0338164	0.0366756
60.2	0.135532	0.128832	0.120684	0.119133	0.102543	0.102887	0.0896512	0.0895254	0.0695934	0.069983	0.0526448	0.0520268	0.0339741	0.0366354
60.4	0.136322	0.128691	0.121019	0.119003	0.102952	0.102774	0.0895679	0.0894272	0.0695506	0.0699062	0.0531638	0.0519698	0.0349002	0.0365952
60.6	0.136413	0.12855	0.120787	0.118872	0.102922	0.102661	0.0891142	0.0893291	0.0694783	0.0698294	0.0529283	0.0519127	0.0357053	0.036555
60.8	0.136804	0.128409	0.120691	0.118742	0.102849	0.102549	0.0889113	0.089231	0.0693392	0.0697528	0.0529395	0.0518557	0.0364712	0.0365149
61	0.137298	0.128268	0.121009	0.118611	0.103115	0.102436	0.0889154	0.0891331	0.0698089	0.0696763	0.0532719	0.0517988	0.0371866	0.0364749
61.2	0.137904	0.128127	0.12097	0.118481	0.103343	0.102324	0.0890667	0.0890353	0.0701366	0.0695998	0.0536527	0.051742	0.0379363	0.0364348
61.4	0.137822	0.127987	0.121001	0.118351	0.103293	0.102211	0.0888417	0.0889376	0.0698861	0.0695234	0.0533252	0.0516852	0.0381635	0.0363948
61.6	0.137592	0.127846	0.120949	0.118221	0.103694	0.102099	0.088776	0.08884	0.0695802	0.0694471	0.0534617	0.0516285	0.0384852	0.0363549
61.8	0.137012	0.127706	0.120509	0.118091	0.103396	0.101987	0.0884558	0.0887425	0.0691554	0.0693709	0.0527484	0.0515718	0.0384435	0.036315
62	0.136307	0.127566	0.120444	0.117962	0.103486	0.101875	0.088467	0.0886451	0.0689159	0.0692948	0.0525605	0.0515152	0.0384875	0.0362752
62.2	0.135551	0.127426	0.119992	0.117832	0.10315	0.101763	0.0882797	0.0885478	0.0684843	0.0692187	0.0524526	0.0514587	0.0383457	0.0362353
62.4	0.134478	0.127286	0.118961	0.117703	0.102865	0.101652	0.088401	0.0884507	0.0676477	0.0691428	0.0520255	0.0514022	0.0377401	0.0361956
62.6	0.133276	0.127146	0.118302	0.117574	0.102705	0.10154	0.0880862	0.0883536	0.0671618	0.0690669	0.051893	0.0513458	0.0376996	0.0361559
62.8	0.132828	0.127007	0.117916	0.117445	0.103013	0.101429	0.0880835	0.0882566	0.0670972	0.0689911	0.0523441	0.0512895	0.0378707	0.0361162
63	0.131766	0.126867	0.11761	0.117316	0.102963	0.101317	0.0879612	0.0881598	0.0672228	0.0689154	0.0526168	0.0512332	0.0375264	0.0360765
63.2	0.131719	0.126728	0.117191	0.117187	0.102842	0.101206	0.0875739	0.088063	0.0673095	0.0688398	0.0527443	0.051177	0.0373691	0.036037
63.4	0.131378	0.126589	0.117295	0.117059	0.102001	0.101095	0.0874939	0.0879664	0.0673087	0.0687642	0.0526429	0.0511208	0.0370525	0.0359974
63.6	0.131353	0.12645	0.117456	0.11693	0.101795	0.100984	0.0871453	0.0878699	0.067925	0.0686888	0.0528578	0.0510647	0.036575	0.0359579
63.8	0.131015	0.126311	0.117142	0.116802	0.101129	0.100873	0.0866104	0.0877734	0.0674684	0.0686134	0.0526367	0.0510087	0.0362229	0.0359184
64	0.130442	0.126173	0.116816	0.116674	0.100226	0.100763	0.0859975	0.0876771	0.0672237	0.0685381	0.0522094	0.0509527	0.0357313	0.035879
64.2	0.129923	0.126034	0.116043	0.116546	0.0993088	0.100652	0.0852919	0.0875809	0.0660245	0.0684629	0.0516998	0.0508968	0.0351258	0.0358397
64.4	0.130604	0.125896	0.116751	0.116418	0.0995185	0.100542	0.0855103	0.0874848	0.0663629	0.0683877	0.0521115	0.0508409	0.0356184	0.0358003
64.6	0.130797	0.125758	0.116334	0.11629	0.0991047	0.100431	0.0853994	0.0873888	0.0667171	0.0683127	0.0518238	0.0507851	0.0358045	0.035761
64.8	0.131464	0.12562	0.117189	0.116162	0.099442	0.100321	0.0861639	0.0872929	0.0676986	0.0682377	0.0523615	0.0507294	0.0361199	0.0357218
65	0.131884	0.125482	0.117317	0.116035	0.0996149	0.100211	0.0864857	0.0871971	0.0685549	0.0681628	0.0528054	0.0506737	0.0361204	0.0356826
65.2	0.131819	0.125344	0.117115	0.115908	0.0993577	0.100101	0.0864122	0.0871014	0.0683158	0.068088	0.0525332	0.0506181	0.0359437	0.0356434
65.4	0.131585	0.125207	0.117289	0.11578	0.0994278	0.0999912	0.0859392	0.0870058	0.0678484	0.0680133	0.0522264	0.0505626	0.0360195	0.0356043
65.6	0.131651	0.125069	0.117827	0.115653	0.0997355	0.0998814	0.0859805	0.0869103	0.0683335	0.0679387	0.0523892	0.0505071	0.0366231	0.0355652
65.8	0.131546	0.124932	0.117305	0.115526	0.100243	0.0997718	0.0860453	0.086815	0.0682529	0.0678641	0.0522692	0.0504517	0.036907	0.0355262
66	0.131441	0.124795	0.117014	0.1154	0.100776	0.0996623	0.0861664	0.0867197	0.0686878	0.0677897	0.052747	0.0503963	0.0374268	0.0354872
66.2	0.130657	0.124658	0.116183	0.115273	0.100843	0.099553	0.0858226	0.0866245	0.0679427	0.0677153	0.0528939	0.050341	0.0372986	0.0354483
66.4	0.12982	0.124521	0.115642	0.115146	0.101131	0.0994437	0.0858791	0.0865294	0.0673035	0.067641	0.0524051	0.0502857	0.0369995	0.0354094
66.6	0.129878	0.124384	0.115564	0.11502	0.101003	0.0993346	0.0857692	0.0864345	0.0678239	0.0675667	0.0526907	0.0502306	0.0374796	0.0353705
66.8	0.129837	0.124248	0.115339	0.114894	0.101262	0.0992256	0.0856065	0.0863396	0.0678081	0.0674926	0.0525974	0.0501755	0.0373994	0.0353317
67	0.129264	0.124112	0.114759	0.114768	0.100624	0.0991167	0.0849091	0.0862449	0.068003	0.0674185	0.05205	0.0501204	0.0370126	0.0352929
67.2	0.128965	0.123975	0.114155	0.114642	0.100298	0.0990079	0.0848522	0.0861502	0.0672626	0.0673445	0.0520029	0.0500654	0.0368848	0.0352542
67.4	0.128047	0.123839	0.113545	0.114516	0.0990485	0.0988993	0.0842221	0.0860557	0.0664665	0.0672706	0.0512599	0.0500104	0.0360742	0.0352155
67.6	0.127214	0.123703	0.113673	0.11439	0.0992361	0.0987907	0.0838553	0.0859613	0.0664053	0.0671968	0.0510292	0.0499556	0.0364611	0.0351769
67.8	0.126863	0.123568	0.113451	0.114265	0.0990642	0.0986823	0.0833288	0.0858669	0.0656246	0.0671231	0.0507328	0.0499007	0.0362031	0.0351383
68	0.126615	0.123432	0.113199	0.114139	0.0987563	0.098574	0.0832707	0.0857727	0.0655439	0.0670494	0.0506705	0.049846	0.036247	0.0350997
68.2	0.126768	0.123297	0.113329	0.114014	0.0984221	0.0984659	0.0834243	0.0856786	0.0653693	0.0669758	0.0507575	0.0497913	0.0359631	0.0350612
68.4	0.126863	0.123161	0.11378	0.113889	0.0984118	0.0983578	0.0832639	0.0855846	0.0657927	0.0669023	0.0507629	0.0497366	0.0356726	0.0350227
68.6	0.126621	0.123026	0.113347	0.113764	0.0979918	0.0982499	0.0835112	0.0854906	0.0655712	0.0668289	0.0506311	0.049682	0.0356807	0.0349843
68.8	0.125835	0.122891	0.113556	0.113639	0.0973954	0.098142	0.0833698	0.0853968	0.0656401	0.0667556	0.0506226	0.0496275	0.0353348	0.0349459
69	0.125547	0.122756	0.113107	0.113515	0.0966067	0.0980344	0.0824941	0.0853031	0.0652756	0.0666823	0.0503447	0.0495731	0.0349972	0.0349076
69.2	0.125379	0.122622	0.113359	0.11339	0.0962677	0.0979268	0.0822377	0.0852095	0.0648027	0.0666091	0.050077	0.0495187	0.0351487	0.0348692
69.4	0.125865	0.122487	0.113588	0.113266	0.0961456	0.0978193	0.0820715	0.085116	0.0648481	0.066536	0.050367	0.0494643	0.0354915	0.034831
69.6	0.125345	0.122353	0.11321	0.113141	0.0956005	0.097712	0.0816939	0.0850226	0.0649163	0.066463	0.0498874	0.04941	0.0353184	0.0347927
69.8	0.125449	0.122218	0.112145	0.113017	0.0963348	0.0976047	0.0816314	0.0849293	0.0647311	0.0663901	0.0500633	0.0493558	0.0351986	0.0347546
70	0.125002	0.122084	0.111426	0.112893	0.0959547	0.0974976	0.0811894	0.0848361	0.0646126	0.0663172	0.0496664	0.0493017	0.0348005	0.0347164
70.2	0.124401	0.12195	0.111039	0.112769	0.0959454	0.0973906	0.0808661	0.084743	0.0639739	0.0662444	0.0492193	0.0492476	0.033981	0.0346783
70.4	0.125304	0.121816	0.110787	0.112645	0.0961349	0.0972837	0.0809712	0.08465	0.064349	0.0661718	0.0488065	0.0491935	0.0338217	0.0346403
70.6	0.125704	0.121683	0.11089	0.112522	0.0961353	0.097177	0.0813072	0.0845571	0.0651464	0.0660991	0.0489474	0.0491395	0.034208	0.0346023
70.8	0.12537	0.121549	0.110531	0.112398	0.0959986	0.0970703	0.0814475	0.0844643	0.0649758	0.0660266	0.048428	0.0490856	0.0338252	0.0345643
71	0.124931	0.121416	0.109825	0.112275	0.0961028	0.0969638	0.0817524	0.0843716	0.0650617	0.0659541	0.0486914	0.0490317	0.0336714	0.0345264
71.2	0.124234	0.121283	0.109508	0.112152	0.0962399	0.0968574	0.0820589	0.084279	0.0645338	0.0658818	0.0486638	0.0489779	0.0334965	0.0344885
71.4	0.123966	0.121149	0.10978	0.112029	0.0965314	0.0967511	0.0818991	0.0841865	0.0647602	0.0658095	0.0488217	0.0489242	0.0334756	0.0344506
71.6	0.1238	0.121016	0.109914	0.111906	0.0966532	0.0966449	0.0819592	0.0840941	0.0647441	0.0657372	0.048988	0.0488705	0.0339274	0.0344128
71.8	0.12362	0.120884	0.109309	0.111783	0.0962677	0.0965389	0.0816715	0.0840019	0.0643512	0.0656651	0.0493779	0.0488169	0.0332717	0.034375
72	0.123197	0.120751	0.109379	0.11166	0.0959534	0.0964329	0.0820382	0.0839097	0.0643251	0.065593	0.0492379	0.0487633	0.0329514	0.0343373
72.2	0.122451	0.120619	0.109308	0.111538	0.0954666	0.0963271	0.0821286	0.0838176	0.0641269	0.0655211	0.0491898	0.0487098	0.0326388	0.0342997
72.4	0.121883	0.120486	0.109639	0.111415	0.0958398	0.0962214	0.082498	0.0837256	0.0637573	0.0654492	0.0496129	0.0486563	0.032825	0.034262
72.6	0.120617	0.120354	0.109437	0.111293	0.095084	0.0961158	0.0824876	0.0836337	0.063197	0.0653773	0.0497068	0.0486029	0.0328023	0.0342244
72.8	0.119594	0.120222	0.109044	0.111171	0.0943077	0.0960103	0.081873	0.0835419	0.0630904	0.0653056	0.049646	0.0485496	0.0326919	0.0341868
73	0.11989	0.12009	0.109549	0.111049	0.0944322	0.095905	0.0821187	0.0834503	0.0630858	0.0652339	0.0500141	0.0484963	0.0332291	0.0341493
73.2	0.119752	0.119958	0.109642	0.110927	0.0941164	0.0957997	0.0820291	0.0833587	0.062789	0.0651623	0.0501621	0.0484431	0.0334016	0.0341119
73.4	0.119048	0.119827	0.109186	0.110805	0.0933665	0.0956946	0.0814582	0.0832672	0.0620447	0.0650908	0.0494575	0.0483899	0.0330168	0.0340744
73.6	0.118324	0.119695	0.109025	0.110684	0.0929862	0.0955896	0.0812739	0.0831758	0.0616113	0.0650194	0.0491809	0.0483368	0.0331101	0.034037
73.8	0.118734	0.119564	0.109661	0.110562	0.0932871	0.0954847	0.0817508	0.0830846	0.0619321	0.064948	0.0495419	0.0482838	0.0333423	0.0339997
74	0.118485	0.119432	0.109612	0.110441	0.0931449	0.0953799	0.0818811	0.0829934	0.0616224	0.0648768	0.0494347	0.0482308	0.0333045	0.0339624
74.2	0.118504	0.119301	0.109451	0.11032	0.0929353	0.0952752	0.0814465	0.0829023	0.0615422	0.0648056	0.0492074	0.0481779	0.0332508	0.0339251
74.4	0.118803	0.11917	0.108912	0.110199	0.0928716	0.0951707	0.0812741	0.0828113	0.061267	0.0647345	0.0485856	0.048125	0.0330233	0.0338879
74.6	0.118058	0.11904	0.108705	0.110078	0.0928737	0.0950662	0.0811069	0.0827205	0.0614406	0.0646634	0.0484658	0.0480722	0.0330959	0.0338507
74.8	0.118204	0.118909	0.10857	0.109957	0.0925509	0.0949619	0.0809216	0.0826297	0.0616916	0.0645924	0.0484485	0.0480194	0.0330886	0.0338135
75	0.118577	0.118779	0.108786	0.109836	0.0933393	0.0948577	0.0813565	0.082539	0.0618236	0.0645216	0.0491199	0.0479667	0.0336406	0.0337764
75.2	0.118472	0.118648	0.108349	0.109716	0.0931737	0.0947536	0.0810572	0.0824484	0.0615851	0.0644508	0.0487412	0.0479141	0.0337185	0.0337394
75.4	0.118996	0.118518	0.10864	0.109595	0.0931331	0.0946496	0.0807867	0.0823579	0.0616107	0.06438	0.0486088	0.0478615	0.0338796	0.0337023
75.6	0.119184	0.118388	0.108189	0.109475	0.0923221	0.0945457	0.0803021	0.0822676	0.0612307	0.0643094	0.0479812	0.047809	0.0335582	0.0336653
75.8	0.118966	0.118258	0.107491	0.109355	0.0921558	0.094442	0.0798229	0.0821773	0.0613437	0.0642388	0.0477861	0.0477565	0.0335556	0.0336284
76	0.118739	0.118128	0.107033	0.109235	0.0917989	0.0943384	0.0796699	0.0820871	0.0612353	0.0641683	0.0473294	0.0477041	0.0329404	0.0335915
76.2	0.118506	0.117999	0.106699	0.109115	0.0922126	0.0942348	0.0797477	0.081997	0.0616461	0.0640979	0.0475716	0.0476518	0.0331079	0.0335546
76.4	0.118926	0.117869	0.106661	0.108995	0.0923886	0.0941314	0.0796582	0.081907	0.0613486	0.0640276	0.0479189	0.0475995	0.0329021	0.0335178
76.6	0.118028	0.11774	0.105746	0.108876	0.091417	0.0940281	0.0786673	0.0818171	0.0611145	0.0639573	0.0468945	0.0475472	0.0320097	0.033481
76.8	0.117978	0.117611	0.10513	0.108756	0.0912339	0.0939249	0.0783903	0.0817274	0.0609424	0.0638871	0.0471078	0.0474951	0.0316348	0.0334443
77	0.118492	0.117482	0.105121	0.108637	0.0914667	0.0938219	0.078765	0.0816377	0.0609778	0.063817	0.047511	0.0474429	0.031449	0.0334076
77.2	0.117942	0.117353	0.105134	0.108518	0.0912242	0.0937189	0.0787063	0.0815481	0.0608144	0.063747	0.0474313	0.0473909	0.0312975	0.0333709
77.4	0.117897	0.117224	0.105646	0.108399	0.0913213	0.0936161	0.0791654	0.0814586	0.0608364	0.063677	0.0475853	0.0473389	0.0313216	0.0333343
77.6	0.117816	0.117095	0.10632	0.10828	0.0916358	0.0935133	0.0794104	0.0813692	0.0609399	0.0636071	0.0477898	0.0472869	0.0313745	0.0332977
77.8	0.118003	0.116967	0.106759	0.108161	0.0919155	0.0934107	0.0800663	0.0812799	0.061434	0.0635373	0.0478927	0.047235	0.0311751	0.0332612
78	0.117873	0.116838	0.106569	0.108042	0.0922352	0.0933082	0.0802554	0.0811907	0.0612123	0.0634676	0.0479533	0.0471832	0.0314127	0.0332247
78.2	0.117482	0.11671	0.105795	0.107924	0.0921684	0.0932058	0.0799958	0.0811016	0.0609041	0.0633979	0.0478332	0.0471314	0.0309512	0.0331882
78.4	0.117006	0.116582	0.105126	0.107805	0.0924445	0.0931035	0.0798287	0.0810126	0.0608925	0.0633284	0.0475043	0.0470797	0.0306464	0.0331518
78.6	0.116846	0.116454	0.105177	0.107687	0.0927473	0.0930013	0.07984	0.0809237	0.0611938	0.0632589	0.0481327	0.047028	0.0313201	0.0331154
78.8	0.116718	0.116326	0.105623	0.107569	0.0927539	0.0928993	0.0798039	0.0808349	0.0614992	0.0631895	0.0483729	0.0469764	0.032054	0.0330791
79	0.116548	0.116199	0.105835	0.107451	0.0932003	0.0927973	0.0805396	0.0807462	0.0613937	0.0631201	0.0485079	0.0469249	0.0323983	0.0330428
79.2	0.11603	0.116071	0.105516	0.107333	0.0927811	0.0926955	0.0798417	0.0806576	0.0610537	0.0630509	0.0476185	0.0468734	0.032203	0.0330065
79.4	0.115956	0.115944	0.105743	0.107215	0.0925683	0.0925938	0.0795841	0.0805691	0.0614014	0.0629817	0.0477671	0.0468219	0.0324285	0.0329703
79.6	0.115604	0.115816	0.104967	0.107097	0.0917834	0.0924922	0.0791817	0.0804807	0.0609478	0.0629125	0.0474488	0.0467706	0.0324138	0.0329341
79.8	0.114502	0.115689	0.104091	0.10698	0.0907415	0.0923907	0.0783098	0.0803923	0.0606137	0.0628435	0.04671	0.0467192	0.0324777	0.032898
80	0.114009	0.115562	0.103283	0.106862	0.090142	0.0922893	0.0779248	0.0803041	0.0600346	0.0627745	0.0463001	0.0466679	0.0320215	0.0328619
80.2	0.113821	0.115436	0.102978	0.106745	0.090019	0.092188	0.0776162	0.080216	0.0600057	0.0627057	0.0461064	0.0466167	0.03205	0.0328258
80.4	0.112946	0.115309	0.102414	0.106628	0.0893949	0.0920868	0.0769089	0.080128	0.059413	0.0626368	0.0457479	0.0465656	0.0315278	0.0327898
80.6	0.112008	0.115182	0.101693	0.106511	0.0885342	0.0919858	0.0764432	0.08004	0.0591958	0.0625681	0.0454098	0.0465145	0.0308976	0.0327538
80.8	0.111999	0.115056	0.101553	0.106394	0.0883136	0.0918848	0.0764713	0.0799522	0.0590122	0.0624994	0.0459212	0.0464634	0.030837	0.0327179
81	0.111829	0.11493	0.102196	0.106277	0.088249	0.091784	0.0765487	0.0798645	0.0593488	0.0624309	0.0459806	0.0464125	0.0308649	0.032682
81.2	0.111782	0.114804	0.102676	0.106161	0.0880049	0.0916833	0.0765218	0.0797768	0.0595248	0.0623623	0.0461518	0.0463615	0.0306856	0.0326461
81.4	0.112102	0.114678	0.103113	0.106044	0.0880844	0.0915827	0.0759385	0.0796893	0.0597744	0.0622939	0.0460808	0.0463106	0.0306827	0.0326103
81.6	0.111899	0.114552	0.103058	0.105928	0.0880419	0.0914821	0.0756936	0.0796018	0.059595	0.0622255	0.0455699	0.0462598	0.0304142	0.0325745
81.8	0.112427	0.114426	0.103445	0.105811	0.0882511	0.0913818	0.0764036	0.0795145	0.0603026	0.0621573	0.046236	0.0462091	0.0305648	0.0325387
82	0.111953	0.1143	0.103472	0.105695	0.0886172	0.0912815	0.0758565	0.0794272	0.0604466	0.062089	0.0462192	0.0461583	0.0307796	0.032503
82.2	0.111932	0.114175	0.102826	0.105579	0.0891301	0.0911813	0.0756856	0.07934	0.0607665	0.0620209	0.046226	0.0461077	0.0306845	0.0324673
82.4	0.111769	0.11405	0.102851	0.105464	0.0892427	0.0910812	0.0755176	0.079253	0.0609964	0.0619528	0.0465236	0.0460571	0.031316	0.0324317
82.6	0.111828	0.113925	0.102778	0.105348	0.0890801	0.0909813	0.0754367	0.079166	0.0611899	0.0618849	0.0465124	0.0460066	0.0318218	0.0323961
82.8	0.111431	0.1138	0.103431	0.105232	0.0891282	0.0908814	0.0754003	0.0790791	0.0613307	0.061817	0.0459359	0.0459561	0.0320483	0.0323606
83	0.111446	0.113675	0.103748	0.105117	0.0895216	0.0907817	0.0758161	0.0789923	0.0613035	0.0617491	0.045998	0.0459056	0.0319128	0.0323251
83.2	0.111047	0.11355	0.103648	0.105001	0.0889779	0.0906821	0.0756132	0.0789056	0.0608763	0.0616814	0.0457115	0.0458553	0.0319123	0.0322896
83.4	0.111606	0.113425	0.103349	0.104886	0.0892711	0.0905826	0.0762929	0.0788191	0.0608448	0.0616137	0.045799	0.0458049	0.0326615	0.0322542
83.6	0.111554	0.113301	0.102828	0.104771	0.0891329	0.0904832	0.0765605	0.0787326	0.060383	0.061546	0.0456858	0.0457547	0.0329412	0.0322188
83.8	0.110805	0.113177	0.102276	0.104656	0.0886484	0.0903839	0.0761379	0.0786462	0.0600661	0.0614785	0.0451297	0.0457045	0.0330654	0.0321834
84	0.111151	0.113052	0.101894	0.104541	0.0887882	0.0902847	0.0765797	0.0785599	0.0599879	0.061411	0.0452972	0.0456543	0.0331114	0.0321481
84.2	0.111357	0.112928	0.101675	0.104426	0.088574	0.0901856	0.0768908	0.0784736	0.0601136	0.0613436	0.0455119	0.0456042	0.0328807	0.0321128
84.4	0.111151	0.112804	0.10107	0.104312	0.0882495	0.0900866	0.0766654	0.0783875	0.0594386	0.0612763	0.0452825	0.0455542	0.0322375	0.0320776
84.6	0.111533	0.112681	0.100862	0.104197	0.0879985	0.0899878	0.0770761	0.0783015	0.0598477	0.0612091	0.0455344	0.0455042	0.032231	0.0320424
84.8	0.111417	0.112557	0.100864	0.104083	0.0881192	0.089889	0.0772424	0.0782156	0.0597944	0.0611419	0.045699	0.0454542	0.0317618	0.0320072
85	0.111306	0.112433	0.101323	0.103969	0.0878688	0.0897904	0.077211	0.0781297	0.0598626	0.0610748	0.0458979	0.0454043	0.0315855	0.0319721
85.2	0.110723	0.11231	0.10041	0.103855	0.0870768	0.0896918	0.0764875	0.078044	0.0591807	0.0610078	0.0458106	0.0453545	0.0305161	0.031937
85.4	0.110696	0.112187	0.100296	0.103741	0.0873453	0.0895934	0.0761382	0.0779584	0.0594197	0.0609408	0.0461056	0.0453047	0.0307288	0.0319019
85.6	0.110434	0.112064	0.100045	0.103627	0.0872459	0.0894951	0.0760484	0.0778728	0.0592377	0.060874	0.0462804	0.045255	0.0303881	0.0318669
85.8	0.110278	0.111941	0.100357	0.103513	0.087134	0.0893969	0.0755336	0.0777874	0.0598807	0.0608072	0.0464926	0.0452054	0.0301982	0.031832
86	0.109625	0.111818	0.099776	0.1034	0.0873995	0.0892988	0.0750544	0.077702	0.0595184	0.0607404	0.046043	0.0451558	0.0302412	0.031797
86.2	0.109913	0.111695	0.0996512	0.103286	0.0874568	0.0892008	0.0753631	0.0776167	0.0595396	0.0606738	0.0463818	0.0451062	0.0302421	0.0317621
86.4	0.109608	0.111573	0.0993541	0.103173	0.086509	0.0891029	0.0750899	0.0775315	0.0589633	0.0606072	0.0462709	0.0450567	0.0300774	0.0317273
86.6	0.109488	0.11145	0.099209	0.10306	0.0859928	0.0890051	0.0749045	0.0774465	0.0590784	0.0605407	0.045752	0.0450072	0.0299031	0.0316925
86.8	0.109272	0.111328	0.0996087	0.102946	0.0860413	0.0889074	0.0748783	0.0773615	0.0587014	0.0604742	0.0454341	0.0449579	0.0298173	0.0316577
87	0.10896	0.111206	0.0997253	0.102833	0.0866462	0.0888099	0.0749854	0.0772766	0.058669	0.0604079	0.0458348	0.0449085	0.030465	0.0316229
87.2	0.108904	0.111084	0.0990376	0.102721	0.086621	0.0887124	0.0748913	0.0771918	0.0584104	0.0603416	0.0451502	0.0448592	0.0305733	0.0315882
87.4	0.109911	0.110962	0.0995036	0.102608	0.0873295	0.0886151	0.075748	0.077107	0.0588977	0.0602754	0.0455523	0.04481	0.0313998	0.0315536
87.6	0.10954	0.11084	0.0994064	0.102495	0.0870156	0.0885178	0.0755129	0.0770224	0.0587948	0.0602092	0.0454074	0.0447608	0.0313297	0.0315189
87.8	0.109735	0.110718	0.0994552	0.102383	0.0870815	0.0884207	0.0754984	0.0769379	0.0590981	0.0601431	0.0451693	0.0447117	0.0312548	0.0314844
88	0.110113	0.110597	0.0996681	0.10227	0.0870399	0.0883236	0.0763438	0.0768535	0.0594172	0.0600772	0.0451405	0.0446626	0.0317175	0.0314498
88.2	0.110318	0.110475	0.0997093	0.102158	0.0874656	0.0882267	0.0762697	0.0767691	0.0595482	0.0600112	0.0453063	0.0446136	0.0318133	0.0314153
88.4	0.110064	0.110354	0.100003	0.102046	0.0879231	0.0881299	0.0763655	0.0766849	0.0594223	0.0599454	0.0453996	0.0445647	0.032003	0.0313808
88.6	0.10939	0.110233	0.0998964	0.101934	0.0877614	0.0880332	0.0768799	0.0766007	0.0600433	0.0598796	0.0457145	0.0445158	0.0319515	0.0313464
88.8	0.108873	0.110112	0.10017	0.101822	0.0877596	0.0879366	0.0763537	0.0765167	0.0595734	0.0598139	0.0457743	0.0444669	0.0316838	0.031312
89	0.109341	0.109991	0.100881	0.101711	0.088102	0.0878401	0.0761688	0.0764327	0.0597704	0.0597482	0.0461037	0.0444181	0.0323598	0.0312776
89.2	0.108641	0.109871	0.100704	0.101599	0.0885375	0.0877437	0.0757693	0.0763488	0.059623	0.0596827	0.0461244	0.0443694	0.0321257	0.0312433
89.4	0.109644	0.10975	0.101176	0.101487	0.0889909	0.0876474	0.0758497	0.0762651	0.0602584	0.0596172	0.0468862	0.0443207	0.0329884	0.031209
89.6	0.109749	0.10963	0.101153	0.101376	0.0886157	0.0875512	0.0748794	0.0761814	0.0598639	0.0595517	0.0462454	0.0442721	0.0324448	0.0311748
89.8	0.110226	0.109509	0.101038	0.101265	0.0884956	0.0874551	0.0746324	0.0760978	0.0602723	0.0594864	0.0462156	0.0442235	0.0324345	0.0311405
90	0.110252	0.109389	0.100476	0.101154	0.0885143	0.0873591	0.0748875	0.0760143	0.0596829	0.0594211	0.0465139	0.0441749	0.0325264	0.0311064
90.2	0.110487	0.109269	0.100158	0.101043	0.0879313	0.0872633	0.074736	0.0759308	0.0596327	0.0593559	0.0462616	0.0441265	0.0323517	0.0310722
90.4	0.11068	0.109149	0.1001	0.100932	0.0874199	0.0871675	0.0748071	0.0758475	0.0596102	0.0592908	0.0460158	0.044078	0.032142	0.0310382
90.6	0.110845	0.109029	0.100418	0.100821	0.0878887	0.0870719	0.0755356	0.0757643	0.0600702	0.0592257	0.0464184	0.0440297	0.0324972	0.0310041
90.8	0.110301	0.10891	0.100187	0.10071	0.0878854	0.0869763	0.0750914	0.0756811	0.0593953	0.0591607	0.046242	0.0439814	0.0326102	0.0309701
91	0.109766	0.10879	0.099735	0.1006	0.0876812	0.0868809	0.0751953	0.0755981	0.0591696	0.0590958	0.0458455	0.0439331	0.0326269	0.0309361
91.2	0.109673	0.108671	0.0990953	0.100489	0.0870473	0.0867855	0.075146	0.0755151	0.0591397	0.0590309	0.0454144	0.0438849	0.0320683	0.0309021
91.4	0.110277	0.108552	0.0994669	0.100379	0.0870675	0.0866903	0.0755126	0.0754322	0.059542	0.0589662	0.045805	0.0438367	0.0326077	0.0308682
91.6	0.10944	0.108432	0.0991203	0.100269	0.087064	0.0865951	0.0752727	0.0753495	0.0594382	0.0589014	0.0450118	0.0437886	0.0320545	0.0308343
91.8	0.109118	0.108313	0.0986097	0.100159	0.0868145	0.0865001	0.0754726	0.0752668	0.0601624	0.0588368	0.0450717	0.0437406	0.0321255	0.0308005
92	0.108395	0.108195	0.0986994	0.100049	0.0869774	0.0864052	0.0759913	0.0751842	0.0602129	0.0587722	0.0451892	0.0436925	0.0323818	0.0307667
92.2	0.1083	0.108076	0.0988381	0.0999393	0.0870605	0.0863104	0.0757056	0.0751017	0.0600329	0.0587077	0.0453457	0.0436446	0.0323272	0.0307329
92.4	0.107392	0.107957	0.0987917	0.0998296	0.0868867	0.0862157	0.075868	0.0750192	0.059617	0.0586433	0.0452797	0.0435967	0.0323382	0.0306992
92.6	0.106642	0.107839	0.0982939	0.0997201	0.0862258	0.086121	0.0756343	0.0749369	0.0592698	0.058579	0.0456053	0.0435489	0.0321867	0.0306655
92.8	0.106404	0.10772	0.0985262	0.0996106	0.0858977	0.0860265	0.0750444	0.0748547	0.058885	0.0585147	0.0455926	0.0435011	0.031911	0.0306319
93	0.106756	0.107602	0.0988224	0.0995013	0.0864154	0.0859321	0.0751446	0.0747725	0.0589018	0.0584505	0.046153	0.0434533	0.0323683	0.0305983
93.2	0.106212	0.107484	0.0984227	0.0993921	0.0859203	0.0858378	0.0746803	0.0746905	0.0583266	0.0583863	0.0461408	0.0434056	0.0324333	0.0305647
93.4	0.106389	0.107366	0.0985696	0.0992831	0.0851967	0.0857436	0.0738974	0.0746085	0.0583018	0.0583222	0.0465199	0.043358	0.0321974	0.0305311
93.6	0.105533	0.107248	0.0976621	0.0991741	0.0845779	0.0856495	0.073005	0.0745266	0.0574604	0.0582582	0.0451063	0.0433104	0.0312636	0.0304976
93.8	0.10518	0.107131	0.0968803	0.0990653	0.084423	0.0855555	0.0729444	0.0744449	0.0572903	0.0581943	0.0454849	0.0432629	0.0317798	0.0304642
94	0.105044	0.107013	0.0964883	0.0989566	0.084399	0.0854617	0.0729517	0.0743632	0.0572093	0.0581304	0.0460134	0.0432154	0.0318475	0.0304307
94.2	0.105169	0.106896	0.0959933	0.098848	0.0849719	0.0853679	0.0727517	0.0742816	0.0571521	0.0580666	0.0458492	0.043168	0.0319094	0.0303973
94.4	0.104939	0.106778	0.0958777	0.0987395	0.0849788	0.0852742	0.0728238	0.0742	0.0564965	0.0580029	0.0460577	0.0431206	0.0317455	0.030364
94.6	0.10428	0.106661	0.0952079	0.0986311	0.0846536	0.0851806	0.0730114	0.0741186	0.0557916	0.0579393	0.0461164	0.0430733	0.0317188	0.0303307
94.8	0.104219	0.106544	0.0947362	0.0985229	0.0842377	0.0850871	0.0723368	0.0740373	0.055211	0.0578757	0.0459093	0.0430261	0.0318905	0.0302974
95	0.104488	0.106427	0.0943482	0.0984148	0.0845876	0.0849938	0.0729166	0.073956	0.0558432	0.0578122	0.0457876	0.0429788	0.0315891	0.0302641
95.2	0.105279	0.10631	0.0948697	0.0983068	0.0850157	0.0849005	0.0735367	0.0738749	0.0564386	0.0577487	0.0464147	0.0429317	0.0321507	0.0302309
95.4	0.105692	0.106194	0.0954354	0.0981989	0.0856504	0.0848073	0.0739141	0.0737938	0.0566616	0.0576854	0.0463388	0.0428846	0.0324105	0.0301977
95.6	0.10524	0.106077	0.0956138	0.0980911	0.0858161	0.0847143	0.0737452	0.0737128	0.0569202	0.0576221	0.0463444	0.0428375	0.0322433	0.0301646
95.8	0.104987	0.105961	0.0954697	0.0979835	0.0857448	0.0846213	0.0736795	0.0736319	0.0575171	0.0575588	0.0463323	0.0427905	0.0323008	0.0301315
96	0.105322	0.105844	0.0961294	0.097876	0.086601	0.0845284	0.0742643	0.0735511	0.0580098	0.0574957	0.0468363	0.0427435	0.0326053	0.0300984
96.2	0.105803	0.105728	0.0962837	0.0977686	0.085995	0.0844357	0.0741127	0.0734704	0.0577014	0.0574326	0.0468293	0.0426966	0.0325021	0.0300654
96.4	0.105785	0.105612	0.0963521	0.0976613	0.0860783	0.084343	0.0744176	0.0733898	0.0575015	0.0573695	0.0471563	0.0426498	0.0328772	0.0300324
96.6	0.10601	0.105496	0.0962884	0.0975541	0.085703	0.0842504	0.0748616	0.0733093	0.0578791	0.0573066	0.0474454	0.042603	0.0330379	0.0299995
96.8	0.106174	0.105381	0.0965229	0.097447	0.0851227	0.084158	0.0747148	0.0732288	0.0582289	0.0572437	0.0472775	0.0425562	0.0329871	0.0299665
97	0.106041	0.105265	0.09721	0.0973401	0.084849	0.0840656	0.0746233	0.0731484	0.058618	0.0571809	0.0469543	0.0425095	0.0333047	0.0299336
97.2	0.10562	0.105149	0.0973806	0.0972333	0.0845918	0.0839734	0.0747183	0.0730682	0.0590766	0.0571181	0.0461716	0.0424629	0.0335475	0.0299008
97.4	0.105234	0.105034	0.0978133	0.0971266	0.0841709	0.0838812	0.0744817	0.072988	0.059335	0.0570554	0.0456999	0.0424163	0.033526	0.029868
97.6	0.104737	0.104919	0.0976451	0.09702	0.0838972	0.0837892	0.0742447	0.0729079	0.0593921	0.0569928	0.0449469	0.0423697	0.0336291	0.0298352
97.8	0.104897	0.104804	0.0970512	0.0969135	0.0842589	0.0836972	0.073931	0.0728279	0.0598117	0.0569303	0.0450905	0.0423232	0.0338987	0.0298025
98	0.105099	0.104689	0.0964592	0.0968072	0.0843845	0.0836054	0.0738436	0.072748	0.0601522	0.0568678	0.0448177	0.0422768	0.033962	0.0297698
98.2	0.105042	0.104574	0.0956412	0.0967009	0.0847158	0.0835136	0.073618	0.0726681	0.0595284	0.0568054	0.0444643	0.0422304	0.0338154	0.0297371
98.4	0.104704	0.104459	0.0954564	0.0965948	0.0843063	0.083422	0.0736515	0.0725884	0.0590408	0.0567431	0.0440936	0.042184	0.0338878	0.0297045
98.6	0.104259	0.104344	0.0950652	0.0964888	0.0840661	0.0833304	0.0733517	0.0725087	0.05846	0.0566808	0.0438172	0.0421377	0.03337	0.0296718
98.8	0.104552	0.10423	0.0949669	0.0963829	0.0847334	0.083239	0.0733422	0.0724291	0.0588452	0.0566186	0.0436503	0.0420915	0.0334072	0.0296393
99	0.103814	0.104115	0.0948815	0.0962772	0.0850441	0.0831476	0.0735991	0.0723497	0.0584074	0.0565565	0.0436934	0.0420453	0.0323952	0.0296068
99.2	0.10395	0.104001	0.0952342	0.0961715	0.0847324	0.0830564	0.0737597	0.0722703	0.058108	0.0564944	0.044097	0.0419992	0.0322868	0.0295743
99.4	0.103449	0.103887	0.0950822	0.096066	0.0848163	0.0829652	0.0732304	0.072191	0.0570897	0.0564324	0.043923	0.0419531	0.0318174	0.0295418
99.6	0.102569	0.103773	0.0941435	0.0959605	0.083984	0.0828742	0.0724797	0.0721117	0.0563683	0.0563705	0.043427	0.041907	0.0314545	0.0295094
99.8	0.10214	0.103659	0.0935335	0.0958552	0.0837095	0.0827833	0.0723053	0.0720326	0.0555532	0.0563086	0.043292	0.041861	0.0307702	0.029477
100	0.102023	0.103545	0.0929999	0.09575	0.0832982	0.0826924	0.0720577	0.0719536	0.054673	0.0562468	0.0434602	0.0418151	0.0303401	0.0294447
100.2	0.102027	0.103432	0.0923479	0.095645	0.0823294	0.0826017	0.0716754	0.0718746	0.0539531	0.0561851	0.0435981	0.0417692	0.0298366	0.0294124
100.4	0.10158	0.103318	0.0920758	0.09554	0.0822415	0.082511	0.07165	0.0717957	0.053892	0.0561234	0.0434932	0.0417234	0.0299614	0.0293801
100.6	0.101632	0.103205	0.0919342	0.0954351	0.0816156	0.0824205	0.0716378	0.0717169	0.0541185	0.0560619	0.0434208	0.0416776	0.029872	0.0293478
100.8	0.101677	0.103092	0.0919025	0.0953304	0.0810835	0.08233	0.0713935	0.0716382	0.0541936	0.0560003	0.0436332	0.0416319	0.0298527	0.0293156
101	0.101123	0.102979	0.0920621	0.0952258	0.0805523	0.0822397	0.0711659	0.0715596	0.0542673	0.0559389	0.0431938	0.0415862	0.029478	0.0292835
101.2	0.101392	0.102866	0.092253	0.0951213	0.080706	0.0821494	0.0716369	0.0714811	0.0545979	0.0558775	0.043611	0.0415405	0.0300045	0.0292513
101.4	0.101293	0.102753	0.0924782	0.0950169	0.0800623	0.0820593	0.0719315	0.0714026	0.0552416	0.0558162	0.0442146	0.041495	0.0305066	0.0292192
101.6	0.101462	0.10264	0.092535	0.0949127	0.0802366	0.0819692	0.07208	0.0713243	0.0557723	0.0557549	0.0448882	0.0414494	0.0311915	0.0291872
101.8	0.101767	0.102527	0.0921126	0.0948085	0.0801317	0.0818793	0.0720614	0.071246	0.0563201	0.0556937	0.0447388	0.0414039	0.0314965	0.0291551
102	0.101772	0.102415	0.0921149	0.0947044	0.0801202	0.0817894	0.0719734	0.0711678	0.0564401	0.0556326	0.0445919	0.0413585	0.0319224	0.0291231
102.2	0.101953	0.102302	0.0927875	0.0946005	0.0808065	0.0816996	0.0721784	0.0710897	0.0568174	0.0555716	0.04486	0.0413131	0.0319832	0.0290912
102.4	0.101006	0.10219	0.0932921	0.0944967	0.0807118	0.08161	0.0715548	0.0710117	0.0571466	0.0555106	0.0445595	0.0412678	0.0319183	0.0290592
102.6	0.100139	0.102078	0.0933676	0.094393	0.0807758	0.0815204	0.0710046	0.0709338	0.0572575	0.0554497	0.0441018	0.0412225	0.0314378	0.0290274
102.8	0.100014	0.101966	0.0939157	0.0942894	0.0809905	0.081431	0.0715952	0.0708559	0.0581052	0.0553888	0.0441923	0.0411772	0.0318556	0.0289955
103	0.0996442	0.101854	0.0944908	0.094186	0.0811709	0.0813416	0.0717925	0.0707782	0.0580792	0.055328	0.0445145	0.0411321	0.0318251	0.0289637
103.2	0.0994569	0.101742	0.0946456	0.0940826	0.0807838	0.0812524	0.0714067	0.0707005	0.0578595	0.0552673	0.0441119	0.0410869	0.0320277	0.0289319
103.4	0.0994039	0.101631	0.094495	0.0939793	0.0804138	0.0811632	0.0709224	0.0706229	0.0569996	0.0552067	0.0436044	0.0410418	0.0321211	0.0289001
103.6	0.0986713	0.101519	0.0937652	0.0938762	0.0794251	0.0810741	0.0702353	0.0705454	0.0564108	0.0551461	0.042504	0.0409968	0.0315371	0.0288684
103.8	0.098395	0.101408	0.093387	0.0937732	0.0794661	0.0809852	0.0700738	0.070468	0.0557622	0.0550855	0.0425817	0.0409518	0.0308999	0.0288368
104	0.0983999	0.101296	0.0931222	0.0936703	0.0797055	0.0808963	0.069943	0.0703907	0.0559044	0.0550251	0.0425829	0.0409069	0.0304252	0.0288051
104.2	0.0989178	0.101185	0.0931962	0.0935675	0.0797838	0.0808075	0.070177	0.0703134	0.0560684	0.0549647	0.0425365	0.040862	0.0301501	0.0287735
104.4	0.0987117	0.101074	0.0927544	0.0934648	0.0796904	0.0807188	0.0695568	0.0702363	0.0557415	0.0549044	0.0420404	0.0408171	0.0297877	0.0287419
104.6	0.0994675	0.100963	0.0922981	0.0933622	0.0795975	0.0806302	0.0694756	0.0701592	0.0557459	0.0548442	0.0423863	0.0407723	0.0299171	0.0287104
104.8	0.0994483	0.100852	0.0917973	0.0932598	0.07963	0.0805418	0.0696249	0.0700822	0.0555406	0.054784	0.042575	0.0407276	0.0297742	0.0286789
105	0.0992775	0.100742	0.0914512	0.0931574	0.0794931	0.0804534	0.069508	0.0700053	0.0551227	0.0547238	0.0426311	0.0406829	0.0294257	0.0286474
105.2	0.0989529	0.100631	0.0912762	0.0930552	0.0793932	0.0803651	0.0698669	0.0699285	0.0547114	0.0546638	0.0427452	0.0406382	0.0295397	0.028616
105.4	0.0988183	0.100521	0.0909048	0.0929531	0.0792445	0.0802769	0.0700087	0.0698517	0.0546334	0.0546038	0.0430454	0.0405937	0.0295948	0.0285846
105.6	0.0990251	0.10041	0.090484	0.0928511	0.079592	0.0801888	0.0697382	0.0697751	0.0544674	0.0545439	0.0434498	0.0405491	0.0297552	0.0285532
105.8	0.0992343	0.1003	0.0904409	0.0927492	0.0798572	0.0801008	0.0703158	0.0696985	0.0547955	0.054484	0.0432105	0.0405046	0.030127	0.0285219
106	0.0989621	0.10019	0.0906112	0.0926474	0.0801774	0.0800129	0.0700982	0.069622	0.0550952	0.0544242	0.04303	0.0404602	0.030467	0.0284906
106.2	0.0990522	0.10008	0.0911911	0.0925457	0.0807795	0.0799251	0.0705253	0.0695456	0.0558836	0.0543645	0.0431327	0.0404158	0.0309332	0.0284593
106.4	0.0984378	0.0999705	0.0911436	0.0924442	0.0805989	0.0798374	0.0703359	0.0694693	0.0556668	0.0543049	0.0426624	0.0403714	0.0310397	0.0284281
106.6	0.0987653	0.0998607	0.0915111	0.0923427	0.0806821	0.0797498	0.0706679	0.069393	0.0563496	0.0542453	0.0429428	0.0403271	0.0320027	0.0283969
106.8	0.0985378	0.0997512	0.0915035	0.0922414	0.0805476	0.0796622	0.0710217	0.0693169	0.0563739	0.0541857	0.0430539	0.0402828	0.0324652	0.0283657
107	0.0978162	0.0996417	0.0911616	0.0921402	0.0804378	0.0795748	0.0706591	0.0692408	0.0560076	0.0541263	0.0428334	0.0402386	0.0327905	0.0283346
107.2	0.0974406	0.0995324	0.0908886	0.092039	0.0799317	0.0794875	0.070144	0.0691648	0.0560601	0.0540669	0.0423739	0.0401945	0.0327806	0.0283035
107.4	0.0977689	0.0994231	0.0902675	0.091938	0.079611	0.0794003	0.0700779	0.0690889	0.056486	0.0540075	0.0426361	0.0401504	0.032497	0.0282724
107.6	0.0970241	0.099314	0.0895784	0.0918372	0.0793104	0.0793131	0.0702774	0.0690131	0.056126	0.0539483	0.0425374	0.0401063	0.0317003	0.0282414
107.8	0.0971014	0.099205	0.0897801	0.0917364	0.0797588	0.0792261	0.0707244	0.0689374	0.0564664	0.0538891	0.0431826	0.0400623	0.0314517	0.0282104
108	0.0974889	0.0990962	0.0902717	0.0916357	0.0805149	0.0791392	0.0707876	0.0688617	0.0568334	0.0538299	0.0435017	0.0400183	0.0310457	0.0281795
108.2	0.0976994	0.0989874	0.0901702	0.0915351	0.0800923	0.0790523	0.0703291	0.0687862	0.0568292	0.0537709	0.0434287	0.0399744	0.0305278	0.0281485
108.4	0.0974948	0.0988788	0.0899389	0.0914347	0.0799126	0.0789655	0.0697145	0.0687107	0.0567615	0.0537118	0.0434525	0.0399306	0.0304191	0.0281176
108.6	0.0978116	0.0987703	0.0902621	0.0913343	0.0800553	0.0788789	0.0696338	0.0686353	0.0570519	0.0536529	0.043949	0.0398867	0.0304808	0.0280868
108.8	0.097922	0.0986619	0.0906619	0.0912341	0.0800672	0.0787923	0.0696828	0.06856	0.0567684	0.053594	0.0441261	0.039843	0.0302333	0.0280559
109	0.0974569	0.0985536	0.0906846	0.091134	0.0796158	0.0787059	0.0690775	0.0684847	0.0565252	0.0535352	0.0441683	0.0397992	0.0298601	0.0280252
109.2	0.0973402	0.0984455	0.091025	0.091034	0.0792665	0.0786195	0.0691249	0.0684096	0.0563552	0.0534765	0.0442767	0.0397556	0.0296614	0.0279944
109.4	0.0978655	0.0983374	0.0909727	0.0909341	0.0796845	0.0785332	0.0689922	0.0683345	0.0564275	0.0534178	0.0442388	0.0397119	0.0294127	0.0279637
109.6	0.0977116	0.0982295	0.0909143	0.0908343	0.0799831	0.078447	0.0690618	0.0682595	0.0565925	0.0533592	0.044173	0.0396683	0.0293952	0.027933
109.8	0.0977863	0.0981217	0.0908017	0.0907346	0.0799553	0.0783609	0.0693499	0.0681846	0.0565647	0.0533006	0.0438428	0.0396248	0.0299423	0.0279023
110	0.0971972	0.098014	0.0907359	0.090635	0.0797303	0.078275	0.068826	0.0681098	0.0565331	0.0532421	0.043502	0.0395813	0.029649	0.0278717
110.2	0.0975596	0.0979065	0.090873	0.0905356	0.0802469	0.0781891	0.0693939	0.068035	0.0560969	0.0531837	0.0430065	0.0395379	0.029418	0.0278411
110.4	0.0971719	0.097799	0.0906995	0.0904362	0.0800511	0.0781032	0.0690598	0.0679604	0.0558109	0.0531253	0.042601	0.0394945	0.0293547	0.0278106
110.6	0.0968606	0.0976917	0.0898856	0.090337	0.0795957	0.0780175	0.0687	0.0678858	0.0557342	0.053067	0.0426278	0.0394512	0.0294482	0.0277801
110.8	0.0960033	0.0975845	0.089129	0.0902378	0.0792031	0.0779319	0.0679411	0.0678113	0.0550165	0.0530088	0.0418678	0.0394079	0.0291399	0.0277496
111	0.0958455	0.0974774	0.0887047	0.0901388	0.0788374	0.0778464	0.0678499	0.0677369	0.0546433	0.0529506	0.0418064	0.0393646	0.0290737	0.0277191
111.2	0.0956429	0.0973704	0.08797	0.0900399	0.0786677	0.077761	0.0676239	0.0676625	0.0545848	0.0528925	0.0416119	0.0393214	0.0287646	0.0276887
111.4	0.0957234	0.0972636	0.087649	0.0899411	0.0785284	0.0776756	0.0679633	0.0675883	0.0543511	0.0528344	0.0421221	0.0392783	0.0284091	0.0276583
111.6	0.0954554	0.0971569	0.0874437	0.0898424	0.0781845	0.0775904	0.0679095	0.0675141	0.0538642	0.0527765	0.0419881	0.0392352	0.0278958	0.027628
111.8	0.0959667	0.0970502	0.0877915	0.0897438	0.0785506	0.0775052	0.0679762	0.06744	0.0546085	0.0527186	0.0426546	0.0391921	0.0281411	0.0275977
112	0.0957715	0.0969437	0.0876355	0.0896453	0.0781896	0.0774202	0.0678545	0.067366	0.0542714	0.0526607	0.0422841	0.0391491	0.0283977	0.0275674
112.2	0.0959667	0.0968374	0.0873429	0.0895469	0.0773281	0.0773352	0.0673102	0.0672921	0.0540485	0.0526029	0.0422899	0.0391061	0.0282392	0.0275371
112.4	0.0958395	0.0967311	0.087859	0.0894487	0.0772677	0.0772504	0.068252	0.0672182	0.0545384	0.0525452	0.0428022	0.0390632	0.0289694	0.0275069
112.6	0.0962566	0.0966249	0.0882474	0.0893505	0.0774388	0.0771656	0.0682459	0.0671445	0.0548818	0.0524875	0.0433173	0.0390204	0.0294443	0.0274767
112.8	0.0966854	0.0965189	0.0887882	0.0892525	0.0773134	0.0770809	0.0685531	0.0670708	0.0550845	0.0524299	0.0431209	0.0389775	0.0301654	0.0274466
113	0.0962204	0.096413	0.0885691	0.0891545	0.0764052	0.0769963	0.0683743	0.0669972	0.0550595	0.0523724	0.0427971	0.0389348	0.0298548	0.0274164
113.2	0.0963776	0.0963072	0.0893104	0.0890567	0.0765954	0.0769118	0.0688656	0.0669237	0.0549847	0.0523149	0.0424646	0.038892	0.0301799	0.0273864
113.4	0.0960561	0.0962015	0.0888741	0.0889589	0.0766659	0.0768274	0.0683952	0.0668502	0.0546837	0.0522575	0.0413075	0.0388494	0.0298981	0.0273563
113.6	0.0952366	0.0960959	0.0888658	0.0888613	0.0764013	0.0767431	0.0685959	0.0667769	0.0543239	0.0522002	0.0411673	0.0388067	0.0300633	0.0273263
113.8	0.094826	0.0959905	0.0889726	0.0887638	0.07603	0.0766589	0.0683295	0.0667036	0.0541186	0.0521429	0.04061	0.0387641	0.0298324	0.0272963
114	0.0944939	0.0958851	0.0890399	0.0886664	0.0761916	0.0765748	0.0682131	0.0666304	0.054169	0.0520856	0.0402171	0.0387216	0.0296	0.0272663
114.2	0.0947202	0.0957799	0.0891284	0.0885691	0.0762433	0.0764907	0.0682927	0.0665573	0.054098	0.0520285	0.0398756	0.0386791	0.0294484	0.0272364
114.4	0.0948437	0.0956748	0.0890267	0.0884719	0.0758919	0.0764068	0.068192	0.0664842	0.0546586	0.0519714	0.0397918	0.0386367	0.0299034	0.0272065
114.6	0.0947955	0.0955698	0.0887469	0.0883748	0.075869	0.076323	0.0679904	0.0664113	0.0544422	0.0519144	0.0395674	0.0385943	0.029818	0.0271767
114.8	0.0946848	0.0954649	0.0890189	0.0882778	0.0762355	0.0762392	0.0675283	0.0663384	0.0542089	0.0518574	0.0396993	0.0385519	0.0300865	0.0271469
115	0.0951571	0.0953602	0.0892375	0.0881809	0.0770133	0.0761555	0.0676291	0.0662656	0.0540759	0.0518005	0.0401335	0.0385096	0.0300128	0.0271171
115.2	0.0948924	0.0952555	0.0890505	0.0880842	0.0771961	0.076072	0.0673894	0.0661929	0.0538812	0.0517436	0.0403406	0.0384673	0.0298849	0.0270873
115.4	0.0957315	0.095151	0.0894894	0.0879875	0.0776747	0.0759885	0.0677564	0.0661202	0.0542039	0.0516868	0.0408799	0.0384251	0.0300276	0.0270576
115.6	0.0957008	0.0950465	0.0893283	0.087891	0.0777035	0.0759051	0.0671868	0.0660477	0.0541347	0.0516301	0.0408451	0.038383	0.0296076	0.0270279
115.8	0.0953376	0.0949422	0.0888753	0.0877945	0.0778385	0.0758218	0.0673807	0.0659752	0.0540976	0.0515735	0.0411039	0.0383408	0.0299414	0.0269982
116	0.0951145	0.094838	0.0886084	0.0876982	0.077725	0.0757386	0.0672285	0.0659028	0.0533986	0.0515169	0.0412889	0.0382988	0.0302625	0.0269686
116.2	0.0956072	0.094734	0.0888557	0.0876019	0.0785164	0.0756555	0.0676727	0.0658305	0.0535556	0.0514603	0.04205	0.0382567	0.0305953	0.026939
116.4	0.0955022	0.09463	0.0889172	0.0875058	0.0788782	0.0755724	0.0684729	0.0657582	0.0542032	0.0514039	0.0423218	0.0382147	0.0309127	0.0269094
116.6	0.0957433	0.0945262	0.0889569	0.0874098	0.0792989	0.0754895	0.0683014	0.065686	0.0535553	0.0513475	0.042242	0.0381728	0.0305752	0.0268799
116.8	0.0955298	0.0944224	0.0884224	0.0873138	0.0793212	0.0754067	0.0680584	0.065614	0.0535335	0.0512911	0.041616	0.0381309	0.0307944	0.0268504
117	0.0955691	0.0943188	0.0881236	0.087218	0.0795465	0.0753239	0.0683222	0.065542	0.0531366	0.0512348	0.0417252	0.0380891	0.0301885	0.0268209
117.2	0.0951241	0.0942153	0.088716	0.0871223	0.0795762	0.0752413	0.0680798	0.06547	0.0524481	0.0511786	0.0414491	0.0380473	0.030388	0.0267915
117.4	0.0949515	0.0941119	0.0885426	0.0870267	0.0792373	0.0751587	0.0676687	0.0653982	0.0523242	0.0511224	0.0407761	0.0380055	0.0300145	0.0267621
117.6	0.0946276	0.0940086	0.0886789	0.0869312	0.0789886	0.0750762	0.0674542	0.0653264	0.0515824	0.0510663	0.040581	0.0379638	0.0294636	0.0267327
117.8	0.0944459	0.0939055	0.0888608	0.0868358	0.0787097	0.0749938	0.0669814	0.0652547	0.0515676	0.0510103	0.0403696	0.0379222	0.0290381	0.0267034
118	0.0944402	0.0938024	0.0886423	0.0867405	0.0786094	0.0749115	0.066876	0.0651831	0.0516906	0.0509543	0.0403386	0.0378805	0.029183	0.0266741
118.2	0.0943812	0.0936995	0.0886703	0.0866453	0.0781896	0.0748293	0.0668746	0.0651116	0.0517328	0.0508984	0.0401474	0.037839	0.0290027	0.0266448
118.4	0.0943239	0.0935967	0.0886046	0.0865502	0.0780276	0.0747472	0.0668472	0.0650401	0.0519524	0.0508425	0.0397581	0.0377975	0.0290677	0.0266156
118.6	0.0937375	0.093494	0.0883666	0.0864552	0.07796	0.0746652	0.0662519	0.0649688	0.0515796	0.0507867	0.0393298	0.037756	0.0286024	0.0265864
118.8	0.0934555	0.0933913	0.0879283	0.0863604	0.0777031	0.0745832	0.0657207	0.0648975	0.0512249	0.050731	0.0390591	0.0377145	0.0283855	0.0265572
119	0.093274	0.0932889	0.0874212	0.0862656	0.0772703	0.0745014	0.0652853	0.0648263	0.0509212	0.0506753	0.0384067	0.0376732	0.0278865	0.0265281
119.2	0.0927037	0.0931865	0.0867529	0.0861709	0.0764095	0.0744196	0.0650225	0.0647551	0.0506128	0.0506197	0.0378348	0.0376318	0.0274673	0.0264989
119.4	0.0925835	0.0930842	0.0861277	0.0860764	0.0758662	0.074338	0.0646393	0.0646841	0.0503583	0.0505642	0.0370844	0.0375905	0.0272443	0.0264699
119.6	0.0918978	0.0929821	0.0853985	0.0859819	0.0751363	0.0742564	0.0641733	0.0646131	0.0501294	0.0505087	0.0363793	0.0375493	0.0267059	0.0264408
119.8	0.0914467	0.09288	0.0843606	0.0858875	0.0745552	0.0741749	0.0641451	0.0645422	0.0498801	0.0504533	0.0358391	0.0375081	0.0267251	0.0264118

## Sheet: Fig 3e
Fig 3e Mutation library epitope mapping on PfCelTOS using ELISA
		Loop 1		Loop 2			Loop 3					Loop 4		Loop 5
	WT	38-YNG	40-GSQ	53-SAF	56-LES	59-QSM	81-QKN	84-SPT	87-FLE	91-SFD	94-IKSE	132-PA	136G-II	153-VGA	156-KVS	159-DEI	162-WNY
Relative absorbance (%)	100	90.35	86.13	86.02	83.27	91.78	0.22	24.98	0.11	93.18	72.49	94.17	96.44	99.01	102.71	99.41	93.4
	100	89.88	89.25	88.06	89.61	94.01	0.09	25.93	-0.04	92.63	77	93.83	100.09	101.42	98.4	98.49	95.96
	100	107.33	104.48	103.18	101.12	112.33	1.21	29.94	-0.05	98.32	75.76	100.23	96.45	100.51	97.38	94.96	89.49

## Sheet: Fig 4
Fig 4 7g7 and 4h12 inhibited CelTOS-mediated membrane disruption
% of max liposom disruption	7g7 concnetration (nM)
0	40.5147	36.96	35.29	30.41	27.5436
12.5	27.7136	26.72	23.38	20.86	17.823
25	20.5867	22.72	21.4	19.05	19.2527
50	13.4003	19.64	19.91	15.74	13.0205
100	11.7686	14.98	15.29	15.45	8.07578
% of max liposom disruption	4h12 concnetration (nM)
0	57.3285	59.6899	30.6069	48.8788	43.2275
12.5	37.1425	38.5877	30.7442	48.0517	69.2762
25	33.6259	48.7787	21.2027	31.2758	37.5838
50	21.3306	33.8186	23.4221	28.3224	42.593
100	12.1554	23.138	19.4044	24.6056	19.0095
200	0.134517	10.1088	14.7341	19.0085	10.1524
400	-10.2364	3.14939	14.5505	6.63421	5.63348

## Sheet: Fig 5a
Fig 5a Sensogram on 4h12 interacting with PvCelTOS
	100 uM		50 uM		25 uM		125 uM		62.5 uM		31.25 uM		15.625 uM
Time (sec)	Respone (nm)	Fitted curve	Respone (nm)	Fitted curve	Respone (nm)	Fitted curve	Respone (nm)	Fitted curve	Respone (nm)	Fitted curve	Respone (nm)	Fitted curve	Respone (nm)	Fitted curve
0	0	0	0	0	0	0	0	0	0	0	0	0	0	0
0.2	-0.0020977	0.00282819	-0.0024483	0.00193659	-0.0014051	0.00153345	-0.0005336	0.00119373	-9.107e-05	0.00095941	0.00032861	0.00074649	2.159e-05	0.00059588
0.4	-0.0037788	0.00558337	-0.004627	0.00383046	-0.0026789	0.00303741	-0.0012669	0.00236702	-3.305e-05	0.00190393	0.00067497	0.00148229	-0.0001584	0.00118377
0.6	-0.0048073	0.00826742	-0.0060223	0.00568254	-0.0029245	0.00451242	-0.0009514	0.00352023	0.00039489	0.00283379	0.00160946	0.00220756	8.648e-05	0.00176376
0.8	-0.0050652	0.0108822	-0.0069065	0.00749376	-0.002809	0.00595906	-0.0006432	0.0046537	0.00091454	0.00374922	0.00205045	0.00292243	0.00056107	0.00233597
1	-0.0047403	0.0134294	-0.0070969	0.00926502	-0.0023579	0.00737787	7.641e-05	0.00576777	0.00180632	0.00465044	0.00299593	0.00362707	0.00131928	0.0029005
1.2	-0.0039598	0.0159109	-0.0071353	0.0109972	-0.0020215	0.00876938	0.00108009	0.00686277	0.0025958	0.00553768	0.003482	0.00432161	0.00181256	0.00345745
1.4	-0.0022411	0.0183284	-0.0060941	0.0126912	-0.0010517	0.0101341	0.00251004	0.00793903	0.00368297	0.00641114	0.00472234	0.00500621	0.00270574	0.00400692
1.6	0.00023443	0.0206834	-0.0042474	0.0143477	0.00054506	0.0114726	0.00407933	0.00899687	0.00474787	0.00727105	0.00581675	0.005681	0.00349711	0.00454902
1.8	0.0035077	0.0229776	-0.0015966	0.0159678	0.00312249	0.0127853	0.0060684	0.0100366	0.00595441	0.00811761	0.00695712	0.00634613	0.00467133	0.00508384
2	0.00798436	0.0252126	0.00149661	0.0175521	0.00567589	0.0140728	0.0080659	0.0110585	0.00750551	0.00895103	0.00788904	0.00700173	0.00586487	0.00561148
2.2	0.0138371	0.0273899	0.00631006	0.0191014	0.00932176	0.0153355	0.0107965	0.012063	0.00937568	0.00977152	0.00929109	0.00764794	0.00741243	0.00613204
2.4	0.0187719	0.029511	0.010341	0.0206166	0.0122026	0.0165739	0.0132661	0.0130502	0.0113056	0.0105793	0.0104843	0.0082849	0.00910167	0.00664561
2.6	0.0230232	0.0315774	0.0142568	0.0220983	0.0150408	0.0177885	0.0159314	0.0140206	0.0129423	0.0113745	0.0122372	0.00891273	0.010971	0.00715229
2.8	0.0262525	0.0335904	0.0166716	0.0235473	0.01704	0.0189797	0.0174502	0.0149743	0.0144408	0.0121574	0.0134343	0.00953157	0.011502	0.00765217
3	0.0297496	0.0355514	0.0192621	0.0249644	0.0192633	0.020148	0.019696	0.0159117	0.0160037	0.0129281	0.0147162	0.0101415	0.0126384	0.00814534
3.2	0.032779	0.0374618	0.0221133	0.0263502	0.0211194	0.0212938	0.021812	0.0168331	0.0172158	0.0136868	0.0161887	0.0107428	0.013864	0.00863188
3.4	0.0353841	0.0393229	0.0247017	0.0277054	0.0232682	0.0224176	0.0238358	0.0177387	0.0189062	0.0144338	0.017595	0.0113354	0.0150992	0.0091119
3.6	0.0382491	0.0411359	0.0270261	0.0290307	0.0257736	0.0235197	0.0255201	0.0186288	0.0210535	0.0151692	0.0190526	0.0119196	0.0160669	0.00958547
3.8	0.0414482	0.0429022	0.0295919	0.0303268	0.027625	0.0246007	0.0271554	0.0195037	0.0228013	0.0158932	0.0201679	0.0124954	0.0165237	0.0100527
4	0.0441102	0.0446228	0.0319075	0.0315943	0.0297346	0.0256608	0.0292756	0.0203636	0.0244617	0.0166059	0.0221756	0.0130629	0.01731	0.0105136
4.2	0.045773	0.046299	0.033594	0.0328338	0.0309996	0.0267006	0.0305524	0.0212087	0.0253293	0.0173076	0.0230781	0.0136223	0.0173023	0.0109684
4.4	0.0479675	0.047932	0.0352811	0.034046	0.0325269	0.0277204	0.0317218	0.0220394	0.0266083	0.0179984	0.0238994	0.0141737	0.0174789	0.011417
4.6	0.0501318	0.0495228	0.0376047	0.0352314	0.0348807	0.0287205	0.0339363	0.0228559	0.0284126	0.0186785	0.0254044	0.0147172	0.018954	0.0118597
4.8	0.0520145	0.0510725	0.0392319	0.0363907	0.0364475	0.0297014	0.0348219	0.0236584	0.0297801	0.019348	0.0261592	0.0152529	0.0195473	0.0122964
5	0.053053	0.0525822	0.0403362	0.0375244	0.036862	0.0306634	0.0359449	0.0244472	0.0308762	0.0200071	0.027007	0.0157809	0.0196655	0.0127272
5.2	0.0533986	0.0540529	0.0413842	0.0386331	0.0375817	0.0316069	0.0367131	0.0252225	0.0317108	0.020656	0.0268704	0.0163014	0.0194957	0.0131522
5.4	0.0541235	0.0554857	0.0425632	0.0397173	0.0383718	0.0325323	0.0372547	0.0259845	0.0325496	0.0212948	0.0276212	0.0168144	0.0201126	0.0135716
5.6	0.0545846	0.0568815	0.0426897	0.0407776	0.0387375	0.0334398	0.0366539	0.0267334	0.032668	0.0219237	0.0271548	0.0173201	0.0199207	0.0139853
5.8	0.0558663	0.0582412	0.0432642	0.0418145	0.0394654	0.0343299	0.0371876	0.0274696	0.0331116	0.0225428	0.0276589	0.0178185	0.0204611	0.0143935
6	0.057369	0.0595659	0.0439281	0.0428285	0.0400047	0.0352029	0.037402	0.0281931	0.0340249	0.0231524	0.0280996	0.0183098	0.0209717	0.0147961
6.2	0.0583238	0.0608563	0.0450777	0.0438202	0.0408798	0.0360591	0.0380762	0.0289043	0.0345417	0.0237525	0.0281989	0.018794	0.0213737	0.0151934
6.4	0.0591373	0.0621135	0.0453589	0.04479	0.0404965	0.0368988	0.0383405	0.0296033	0.0344964	0.0243432	0.0281947	0.0192714	0.0214801	0.0155853
6.6	0.0599311	0.0633381	0.0458076	0.0457383	0.040615	0.0377223	0.0388273	0.0302903	0.0348341	0.0249248	0.0282942	0.0197418	0.0216703	0.015972
6.8	0.0603548	0.0645312	0.0462634	0.0466658	0.0407066	0.03853	0.0392671	0.0309656	0.0346874	0.0254974	0.0279335	0.0202056	0.0216501	0.0163535
7	0.0616869	0.0656935	0.0474428	0.0475728	0.0413874	0.0393222	0.039905	0.0316293	0.0352237	0.026061	0.0280472	0.0206627	0.0221229	0.0167299
7.2	0.0629741	0.0668258	0.0487108	0.0484598	0.0421338	0.0400991	0.0401951	0.0322816	0.035414	0.026616	0.0279864	0.0211132	0.0223619	0.0171012
7.4	0.0642739	0.0679288	0.0492508	0.0493272	0.0431685	0.0408611	0.0402372	0.0329228	0.035741	0.0271623	0.0281981	0.0215573	0.0221164	0.0174675
7.6	0.0658996	0.0690033	0.0502582	0.0501755	0.0444074	0.0416084	0.0408521	0.033553	0.0362019	0.0277001	0.0286185	0.0219951	0.0222255	0.0178289
7.8	0.0665001	0.0700502	0.0505751	0.051005	0.0449745	0.0423413	0.0410704	0.0341724	0.0365152	0.0282296	0.0289214	0.0224265	0.0220548	0.0181855
8	0.0673033	0.0710699	0.0514508	0.0518163	0.0456703	0.0430601	0.0418343	0.0347812	0.0371133	0.0287509	0.029639	0.0228518	0.0225478	0.0185373
8.2	0.0679909	0.0720634	0.0525671	0.0526097	0.0463017	0.0437651	0.0421083	0.0353796	0.0376924	0.0292641	0.029654	0.0232711	0.0227637	0.0188843
8.4	0.0696025	0.0730312	0.053687	0.0533855	0.0477199	0.0444566	0.0430007	0.0359677	0.0388974	0.0297693	0.0303056	0.0236842	0.0238867	0.0192267
8.6	0.0703592	0.0739741	0.0548018	0.0541442	0.0490979	0.0451347	0.0441263	0.0365458	0.0400689	0.0302666	0.0316237	0.0240915	0.0249717	0.0195645
8.8	0.0710062	0.0748926	0.0556528	0.0548862	0.0502093	0.0457998	0.0447246	0.037114	0.0408559	0.0307563	0.0320222	0.024493	0.0252824	0.0198978
9	0.0716368	0.0757873	0.0564336	0.0556119	0.0507466	0.0464521	0.045739	0.0376725	0.0413959	0.0312384	0.031997	0.0248887	0.0255302	0.0202266
9.2	0.0719505	0.076659	0.0573121	0.0563215	0.0514245	0.0470918	0.0462979	0.0382214	0.041482	0.0317129	0.0320545	0.0252787	0.0261456	0.020551
9.4	0.0724062	0.0775082	0.0575205	0.0570154	0.0512812	0.0477193	0.0464237	0.0387609	0.0411653	0.0321801	0.0325331	0.0256631	0.0262945	0.020871
9.6	0.0731595	0.0783355	0.0581901	0.0576941	0.052031	0.0483346	0.047021	0.0392912	0.0411278	0.0326401	0.033009	0.0260421	0.0267836	0.0211867
9.8	0.0744635	0.0791413	0.0595403	0.0583577	0.0531061	0.0489382	0.0486404	0.0398124	0.04143	0.0330929	0.0343504	0.0264156	0.0277464	0.0214982
10	0.0745462	0.0799264	0.0601515	0.0590068	0.0534063	0.0495301	0.0486211	0.0403246	0.0410508	0.0335387	0.0346903	0.0267837	0.0281221	0.0218055
10.2	0.074865	0.0806913	0.0609395	0.0596415	0.0538346	0.0501106	0.0493393	0.0408282	0.0411941	0.0339776	0.0346123	0.0271466	0.0282927	0.0221087
10.4	0.075624	0.0814364	0.0615899	0.0602622	0.0538358	0.05068	0.0502254	0.041323	0.0414573	0.0344096	0.0351581	0.0275043	0.028523	0.0224078
10.6	0.0766791	0.0821622	0.0623677	0.0608692	0.0542536	0.0512384	0.0512851	0.0418095	0.0418151	0.034835	0.0351987	0.0278569	0.0291296	0.0227029
10.8	0.0768663	0.0828693	0.0632735	0.0614628	0.0545936	0.051786	0.0516271	0.0422876	0.0414079	0.0352537	0.0352122	0.0282044	0.0289946	0.0229941
11	0.0777863	0.0835582	0.0640799	0.0620434	0.0552081	0.0523231	0.0520689	0.0427575	0.0419667	0.035666	0.0358592	0.0285469	0.0290052	0.0232813
11.2	0.078651	0.0842292	0.0642874	0.0626111	0.0553652	0.0528499	0.0525833	0.0432193	0.0419175	0.0360719	0.0360841	0.0288846	0.0291657	0.0235647
11.4	0.0798904	0.084883	0.0651358	0.0631663	0.0559728	0.0533666	0.0537342	0.0436733	0.042662	0.0364714	0.0370018	0.0292174	0.0293986	0.0238443
11.6	0.0803182	0.0855198	0.0653822	0.0637092	0.0558077	0.0538733	0.0541874	0.0441195	0.0431569	0.0368648	0.0372271	0.0295454	0.0298307	0.0241201
11.8	0.0801603	0.0861403	0.0656016	0.0642402	0.0554655	0.0543703	0.0541329	0.044558	0.043228	0.037252	0.0373786	0.0298687	0.0295708	0.0243922
12	0.0811638	0.0867447	0.0659693	0.0647594	0.0555413	0.0548577	0.0543694	0.0449891	0.0437779	0.0376332	0.0377734	0.0301874	0.0299224	0.0246607
12.2	0.0819877	0.0873335	0.0658176	0.0652672	0.0556227	0.0553357	0.0544714	0.0454128	0.0446088	0.0380086	0.0385439	0.0305016	0.0304301	0.0249255
12.4	0.0829521	0.0879071	0.0663453	0.0657638	0.0564156	0.0558045	0.055432	0.0458292	0.0453151	0.0383781	0.0388924	0.0308112	0.0304922	0.0251868
12.6	0.0836006	0.0884659	0.0662194	0.0662494	0.0568464	0.0562643	0.0558188	0.0462385	0.0455952	0.0387418	0.0388995	0.0311164	0.0307503	0.0254446
12.8	0.0846087	0.0890103	0.0667185	0.0667243	0.0570607	0.0567153	0.0559455	0.0466407	0.0457331	0.0390999	0.0386876	0.0314173	0.030665	0.025699
13	0.0855257	0.0895406	0.0670308	0.0671888	0.0568471	0.0571576	0.0557303	0.0470361	0.0455857	0.0394525	0.0386848	0.0317138	0.0303122	0.0259499
13.2	0.085668	0.0900572	0.0667715	0.067643	0.0564081	0.0575914	0.0551301	0.0474248	0.0447672	0.0397996	0.0383167	0.0320061	0.029944	0.0261975
13.4	0.0864666	0.0905605	0.0671204	0.0680871	0.0571984	0.0580168	0.0550817	0.0478067	0.044738	0.0401413	0.0386678	0.0322942	0.0303336	0.0264417
13.6	0.088332	0.0910508	0.0685396	0.0685215	0.0584962	0.058434	0.05582	0.0481822	0.0454218	0.0404777	0.0393781	0.0325781	0.0317326	0.0266826
13.8	0.08874	0.0915285	0.0685604	0.0689463	0.0586258	0.0588432	0.0556151	0.0485512	0.0450541	0.0408088	0.0394383	0.032858	0.0316147	0.0269204
14	0.0891695	0.0919938	0.0687137	0.0693617	0.058966	0.0592446	0.0552998	0.0489139	0.0452144	0.0411349	0.0395063	0.0331339	0.0318348	0.0271549
14.2	0.0895494	0.0924471	0.0692645	0.0697679	0.0596902	0.0596382	0.0557134	0.0492704	0.0458674	0.0414559	0.0390867	0.0334058	0.031709	0.0273863
14.4	0.089546	0.0928887	0.0696147	0.0701652	0.0594269	0.0600243	0.0553867	0.0496208	0.0458939	0.0417718	0.0389285	0.0336739	0.0315561	0.0276146
14.6	0.0897813	0.0933189	0.0700538	0.0705538	0.0594209	0.0604029	0.0552056	0.0499652	0.0458327	0.0420829	0.0388819	0.0339381	0.0316476	0.0278398
14.8	0.0895026	0.093738	0.0704962	0.0709337	0.0598195	0.0607742	0.0552567	0.0503037	0.0456812	0.0423892	0.0386966	0.0341985	0.0315413	0.0280619
15	0.0894171	0.0941462	0.0705817	0.0713053	0.059845	0.0611384	0.0554885	0.0506364	0.0456764	0.0426907	0.0385851	0.0344552	0.0310071	0.0282812
15.2	0.0895336	0.094544	0.0706863	0.0716686	0.0602535	0.0614956	0.0557524	0.0509634	0.0459284	0.0429875	0.0382176	0.0347082	0.0313531	0.0284974
15.4	0.0896127	0.0949314	0.0716575	0.072024	0.0607622	0.0618459	0.0562129	0.0512848	0.0463052	0.0432797	0.0380174	0.0349576	0.0318071	0.0287108
15.6	0.0884605	0.0953089	0.0713009	0.0723715	0.0602947	0.0621895	0.0555497	0.0516007	0.0456137	0.0435674	0.0376502	0.0352034	0.032048	0.0289213
15.8	0.0881158	0.0956766	0.0716509	0.0727113	0.0608278	0.0625265	0.055558	0.0519112	0.045525	0.0438506	0.0378063	0.0354457	0.0316146	0.0291289
16	0.0882743	0.0960348	0.0715469	0.0730437	0.0612449	0.062857	0.0557551	0.0522164	0.0454292	0.0441295	0.0384421	0.0356845	0.0317418	0.0293338
16.2	0.088602	0.0963838	0.072041	0.0733687	0.0614857	0.0631811	0.0564794	0.0525163	0.0461539	0.044404	0.0388137	0.0359199	0.0321945	0.029536
16.4	0.0883267	0.0967238	0.0722239	0.0736865	0.0617456	0.063499	0.0565832	0.0528112	0.0457878	0.0446742	0.0377777	0.036152	0.0314829	0.0297354
16.6	0.0881002	0.097055	0.0723332	0.0739974	0.0618142	0.0638107	0.0565728	0.053101	0.0457769	0.0449402	0.0375701	0.0363807	0.0314495	0.0299321
16.8	0.0885657	0.0973776	0.0731109	0.0743013	0.0624323	0.0641165	0.0568103	0.0533858	0.0461774	0.0452022	0.0385977	0.0366061	0.0315828	0.0301262
17	0.0890527	0.0976919	0.0734991	0.0745986	0.0630752	0.0644164	0.0566826	0.0536657	0.0466495	0.04546	0.039007	0.0368283	0.0318606	0.0303177
17.2	0.0896931	0.0979981	0.0735549	0.0748893	0.0636623	0.0647105	0.0568607	0.0539409	0.0463943	0.0457138	0.0391247	0.0370474	0.0320761	0.0305066
17.4	0.0911655	0.0982964	0.0746853	0.0751736	0.0645748	0.064999	0.0577125	0.0542113	0.0470756	0.0459637	0.0398649	0.0372632	0.0330709	0.030693
17.6	0.0921462	0.098587	0.0755935	0.0754516	0.0648173	0.0652819	0.0581466	0.0544771	0.0475735	0.0462098	0.040148	0.037476	0.0331646	0.0308769
17.8	0.0917169	0.0988701	0.0750657	0.0757235	0.0645468	0.0655594	0.0574834	0.0547384	0.0474906	0.046452	0.0399364	0.0376858	0.0324419	0.0310583
18	0.0925851	0.0991459	0.0752681	0.0759894	0.06486	0.0658315	0.0574971	0.0549952	0.0481553	0.0466904	0.0402683	0.0378925	0.0327678	0.0312373
18.2	0.0927316	0.0994145	0.076022	0.0762494	0.0651165	0.0660984	0.0576082	0.0552476	0.0481905	0.0469252	0.0401347	0.0380963	0.0324796	0.0314139
18.4	0.0936534	0.0996763	0.0766335	0.0765037	0.0653441	0.0663602	0.0575629	0.0554957	0.0483457	0.0471563	0.0406801	0.0382972	0.0327246	0.0315881
18.6	0.0946332	0.0999312	0.0771143	0.0767524	0.0657576	0.0666169	0.0583355	0.0557395	0.0485503	0.0473838	0.0410109	0.0384952	0.0328884	0.03176
18.8	0.0947687	0.10018	0.0773191	0.0769955	0.0660313	0.0668687	0.0585975	0.0559792	0.0482215	0.0476078	0.0406292	0.0386903	0.0327911	0.0319296
19	0.0946246	0.100422	0.0772604	0.0772334	0.0660786	0.0671156	0.0583215	0.0562147	0.048184	0.0478283	0.0403141	0.0388827	0.0325612	0.0320969
19.2	0.0958096	0.100657	0.0775065	0.0774659	0.0668434	0.0673578	0.0587135	0.0564462	0.0487191	0.0480454	0.0405647	0.0390723	0.0336016	0.0322619
19.4	0.095527	0.100887	0.0775617	0.0776934	0.0670461	0.0675953	0.0588088	0.0566738	0.048445	0.0482591	0.0406468	0.0392592	0.0343037	0.0324247
19.6	0.0955376	0.101111	0.0771384	0.0779158	0.0670199	0.0678283	0.0592235	0.0568975	0.0482276	0.0484695	0.0413177	0.0394434	0.0346905	0.0325854
19.8	0.0960364	0.101329	0.0774044	0.0781333	0.0678194	0.0680568	0.059907	0.0571173	0.0483179	0.0486766	0.0415394	0.0396249	0.0349398	0.0327439
20	0.0961627	0.101541	0.0777704	0.0783461	0.0681978	0.0682809	0.0606577	0.0573334	0.0485728	0.0488806	0.0419999	0.0398039	0.0355189	0.0329002
20.2	0.0967429	0.101748	0.0780586	0.0785541	0.0685135	0.0685006	0.0612299	0.0575458	0.0497047	0.0490813	0.0419851	0.0399803	0.0358292	0.0330545
20.4	0.0970937	0.101949	0.0785822	0.0787575	0.06913	0.0687162	0.0615179	0.0577545	0.0499342	0.049279	0.0422198	0.0401542	0.0360132	0.0332067
20.6	0.0974719	0.102146	0.0791171	0.0789564	0.0701848	0.0689276	0.062148	0.0579597	0.0506324	0.0494735	0.0432803	0.0403256	0.0368001	0.0333568
20.8	0.0981353	0.102337	0.0794443	0.079151	0.0709954	0.0691349	0.0622785	0.0581613	0.051035	0.0496651	0.0439223	0.0404945	0.0371121	0.0335049
21	0.0983526	0.102523	0.0794667	0.0793413	0.0708794	0.0693383	0.0622892	0.0583595	0.051023	0.0498537	0.0433832	0.040661	0.0368641	0.0336511
21.2	0.0990484	0.102705	0.0801231	0.0795273	0.0713388	0.0695377	0.0632816	0.0585543	0.0515385	0.0500393	0.043509	0.0408252	0.0370842	0.0337953
21.4	0.0995614	0.102881	0.0809121	0.0797093	0.0712436	0.0697333	0.0639766	0.0587458	0.051894	0.0502221	0.0433185	0.040987	0.0367289	0.0339375
21.6	0.0996511	0.103054	0.0808789	0.0798873	0.0711042	0.0699251	0.0638941	0.058934	0.0520226	0.050402	0.0434244	0.0411464	0.0363341	0.0340779
21.8	0.0998717	0.103221	0.081008	0.0800613	0.0711547	0.0701132	0.0641685	0.059119	0.052004	0.0505792	0.0435777	0.0413036	0.0357629	0.0342163
22	0.100163	0.103385	0.0815389	0.0802314	0.0714282	0.0702978	0.0644288	0.0593008	0.0521178	0.0507536	0.0436103	0.0414585	0.0356132	0.0343529
22.2	0.100476	0.103544	0.082559	0.0803979	0.0715912	0.0704787	0.0647624	0.0594795	0.0524202	0.0509252	0.0439935	0.0416113	0.0356025	0.0344877
22.4	0.100836	0.103699	0.0826551	0.0805606	0.0711324	0.0706562	0.0649039	0.0596552	0.0521654	0.0510943	0.0439218	0.0417618	0.0352522	0.0346206
22.6	0.100916	0.10385	0.0828367	0.0807198	0.070512	0.0708303	0.0647587	0.0598278	0.0523719	0.0512607	0.0436827	0.0419101	0.0350131	0.0347518
22.8	0.10106	0.103997	0.0834228	0.0808755	0.0707325	0.071001	0.0646971	0.0599975	0.0526048	0.0514245	0.0438221	0.0420564	0.0352672	0.0348812
23	0.101685	0.104141	0.0839281	0.0810277	0.0708291	0.0711684	0.0645627	0.0601643	0.0530548	0.0515857	0.0440576	0.0422005	0.0353079	0.0350089
23.2	0.102454	0.104281	0.0841707	0.0811765	0.0708747	0.0713326	0.0647314	0.0603282	0.0534469	0.0517445	0.0445702	0.0423426	0.03563	0.0351348
23.4	0.102056	0.104417	0.0844711	0.0813221	0.0710102	0.0714937	0.0648502	0.0604893	0.0532694	0.0519008	0.0448757	0.0424826	0.0357656	0.0352591
23.6	0.102882	0.104549	0.0849331	0.0814645	0.0707707	0.0716517	0.065172	0.0606477	0.0531751	0.0520547	0.0450885	0.0426207	0.0360736	0.0353817
23.8	0.103183	0.104678	0.085352	0.0816037	0.0709093	0.0718066	0.0656174	0.0608033	0.0533812	0.0522062	0.0454343	0.0427568	0.0365749	0.0355026
24	0.103271	0.104804	0.0855626	0.0817398	0.0710954	0.0719585	0.0652667	0.0609563	0.0535796	0.0523553	0.0454172	0.0428909	0.0362688	0.035622
24.2	0.103242	0.104927	0.0856052	0.081873	0.0711931	0.0721075	0.0649157	0.0611066	0.0537621	0.0525022	0.0454178	0.0430231	0.0364136	0.0357397
24.4	0.103963	0.105046	0.0858972	0.0820032	0.0720714	0.0722537	0.0650607	0.0612545	0.0536119	0.0526467	0.0458752	0.0431534	0.036851	0.0358559
24.6	0.103662	0.105163	0.0856275	0.0821305	0.0722728	0.072397	0.0649411	0.0613997	0.0539134	0.052789	0.0459726	0.0432818	0.0369332	0.0359704
24.8	0.10405	0.105276	0.0854809	0.082255	0.0723421	0.0725376	0.0649005	0.0615425	0.0541314	0.0529291	0.0458624	0.0434084	0.0368338	0.0360835
25	0.104487	0.105386	0.0852277	0.0823768	0.0723988	0.0726755	0.0653721	0.0616828	0.0545626	0.053067	0.0459762	0.0435332	0.0372395	0.036195
25.2	0.104828	0.105494	0.0856177	0.0824959	0.0733389	0.0728107	0.0661413	0.0618208	0.0554711	0.0532028	0.0465437	0.0436562	0.0375619	0.036305
25.4	0.10495	0.105599	0.0856592	0.0826124	0.0734068	0.0729433	0.0666446	0.0619563	0.0550775	0.0533365	0.0467562	0.0437774	0.0375499	0.0364136
25.6	0.105664	0.105701	0.0855771	0.0827263	0.0741558	0.0730734	0.0668646	0.0620896	0.0552886	0.0534681	0.0472411	0.0438969	0.0383147	0.0365207
25.8	0.105589	0.1058	0.0857488	0.0828377	0.0744207	0.073201	0.0669868	0.0622205	0.0553078	0.0535976	0.047178	0.0440147	0.0383081	0.0366264
26	0.105621	0.105897	0.0860075	0.0829466	0.0748757	0.0733261	0.067088	0.0623493	0.055851	0.0537252	0.0474571	0.0441308	0.0383151	0.0367306
26.2	0.105816	0.105992	0.0864997	0.0830531	0.0750853	0.0734488	0.0676019	0.0624758	0.0564067	0.0538507	0.0478938	0.0442452	0.0383683	0.0368335
26.4	0.105667	0.106083	0.0863422	0.0831573	0.0748469	0.0735691	0.0678162	0.0626001	0.0561145	0.0539743	0.0478963	0.044358	0.0379822	0.0369349
26.6	0.105708	0.106173	0.0862837	0.0832592	0.0751102	0.0736872	0.0673991	0.0627224	0.056543	0.054096	0.0474121	0.0444692	0.0380033	0.037035
26.8	0.106272	0.10626	0.0869042	0.0833588	0.0751691	0.0738029	0.0676531	0.0628425	0.0570437	0.0542159	0.0475803	0.0445788	0.0378622	0.0371338
27	0.106607	0.106345	0.0875141	0.0834562	0.0746129	0.0739164	0.0673899	0.0629606	0.0566217	0.0543338	0.0472079	0.0446868	0.0372654	0.0372312
27.2	0.106771	0.106428	0.0879557	0.0835515	0.0748116	0.0740278	0.0678272	0.0630766	0.0562533	0.0544499	0.047008	0.0447933	0.037246	0.0373274
27.4	0.107214	0.106509	0.0881876	0.0836447	0.0742874	0.074137	0.0677155	0.0631907	0.0555691	0.0545642	0.0466778	0.0448983	0.0370398	0.0374222
27.6	0.107777	0.106587	0.0883906	0.0837358	0.0737716	0.0742441	0.0676964	0.0633028	0.0551275	0.0546768	0.0460773	0.0450017	0.0369046	0.0375158
27.8	0.107924	0.106664	0.0886886	0.0838249	0.073803	0.0743491	0.0678821	0.063413	0.0547742	0.0547876	0.0455688	0.0451037	0.0366269	0.0376081
28	0.10806	0.106738	0.0887698	0.083912	0.0737189	0.0744522	0.0673525	0.0635214	0.054166	0.0548966	0.0445501	0.0452042	0.0360747	0.0376991
28.2	0.108321	0.106811	0.0890921	0.0839973	0.0738485	0.0745532	0.0675428	0.0636278	0.0541794	0.055004	0.0444433	0.0453032	0.0362473	0.037789
28.4	0.109216	0.106882	0.0892012	0.0840806	0.0744152	0.0746523	0.0675956	0.0637324	0.0544256	0.0551097	0.0445911	0.0454009	0.0362584	0.0378776
28.6	0.109197	0.106951	0.0891572	0.0841621	0.0741811	0.0747495	0.0672168	0.0638353	0.0548238	0.0552138	0.0444403	0.0454971	0.0362467	0.0379651
28.8	0.109709	0.107018	0.0889219	0.0842418	0.0743989	0.0748448	0.0669817	0.0639364	0.0551118	0.0553163	0.0446824	0.045592	0.0364799	0.0380513
29	0.109724	0.107083	0.0884622	0.0843197	0.0744436	0.0749383	0.0667476	0.0640357	0.0553667	0.0554171	0.0448245	0.0456855	0.0366513	0.0381365
29.2	0.109787	0.107147	0.088621	0.084396	0.0751413	0.07503	0.0667935	0.0641334	0.0558736	0.0555165	0.0452667	0.0457777	0.036992	0.0382204
29.4	0.110097	0.107209	0.0884152	0.0844705	0.0753381	0.0751199	0.0667725	0.0642294	0.0559992	0.0556142	0.0457122	0.0458685	0.0374608	0.0383033
29.6	0.110317	0.10727	0.0880508	0.0845434	0.0757777	0.0752081	0.0662717	0.0643237	0.0564573	0.0557105	0.0460054	0.0459581	0.037758	0.038385
29.8	0.109726	0.107329	0.0875681	0.0846147	0.0757547	0.0752946	0.0657692	0.0644165	0.0567419	0.0558052	0.0461939	0.0460463	0.0374627	0.0384656
30	0.109726	0.107386	0.0875681	0.0846848	0.0757547	0.0753798	0.0657692	0.064508	0.0567419	0.055899	0.0461939	0.0461338	0.0374627	0.0385456
30.2	0.113368	0.106235	0.0895293	0.0837771	0.0776652	0.0745719	0.065944	0.0638166	0.057241	0.0552998	0.045742	0.0456393	0.0377179	0.0381324
30.4	0.115993	0.105097	0.0907711	0.0828791	0.0792518	0.0737725	0.0651211	0.0631326	0.0574053	0.0547071	0.045153	0.0451501	0.0376752	0.0377237
30.6	0.118349	0.10397	0.0912164	0.0819907	0.0802232	0.0729818	0.0644473	0.0624559	0.0569998	0.0541206	0.0447766	0.0446661	0.0372795	0.0373194
30.8	0.120146	0.102856	0.0918308	0.0811119	0.0810805	0.0721995	0.0633887	0.0617864	0.0566939	0.0535405	0.044061	0.0441873	0.0366737	0.0369193
31	0.120515	0.101753	0.091319	0.0802424	0.0809613	0.0714256	0.0620839	0.0611241	0.055458	0.0529667	0.0427635	0.0437137	0.0360292	0.0365236
31.2	0.119873	0.100663	0.0899025	0.0793823	0.0797885	0.07066	0.0600135	0.060469	0.0540212	0.0523989	0.0408957	0.0432452	0.034519	0.0361321
31.4	0.118787	0.0995836	0.0885797	0.0785315	0.0784196	0.0699026	0.0580338	0.0598208	0.0525233	0.0518373	0.0395537	0.0427816	0.0339273	0.0357448
31.6	0.11666	0.0985162	0.0864736	0.0776897	0.0764407	0.0691534	0.0558251	0.0591796	0.0509547	0.0512816	0.037729	0.0423231	0.0328842	0.0353617
31.8	0.11348	0.0974602	0.0838	0.0768569	0.0735738	0.0684121	0.0533779	0.0585453	0.0488451	0.050732	0.0355235	0.0418694	0.0313507	0.0349826
32	0.108683	0.0964155	0.0806884	0.0760331	0.0704054	0.0676788	0.0508331	0.0579177	0.0466524	0.0501882	0.0335801	0.0414206	0.0297693	0.0346077
32.2	0.103506	0.0953821	0.0771647	0.0752182	0.0671923	0.0669534	0.0490689	0.0572969	0.0448982	0.0496502	0.0322917	0.0409766	0.0289298	0.0342367
32.4	0.0991474	0.0943597	0.0736716	0.0744119	0.064189	0.0662357	0.0468353	0.0566828	0.0428165	0.049118	0.0313549	0.0405374	0.0273475	0.0338697
32.6	0.0960648	0.0933483	0.071304	0.0736143	0.0618018	0.0655258	0.0458931	0.0560752	0.041608	0.0485915	0.0302078	0.0401029	0.0268065	0.0335067
32.8	0.0932226	0.0923477	0.0693701	0.0728252	0.0600054	0.0648234	0.0439479	0.0554741	0.040332	0.0480707	0.0295849	0.039673	0.0258123	0.0331476
33	0.0912735	0.0913578	0.0677904	0.0720447	0.0586336	0.0641286	0.0435956	0.0548795	0.0393066	0.0475554	0.0286951	0.0392478	0.025373	0.0327923
33.2	0.0901042	0.0903786	0.0664308	0.0712724	0.0577806	0.0634412	0.0430104	0.0542913	0.0387395	0.0470457	0.0283849	0.0388271	0.0247392	0.0324408
33.4	0.0880425	0.0894098	0.0652157	0.0705085	0.0571525	0.0627612	0.0419418	0.0537093	0.0384528	0.0465414	0.0284003	0.0384109	0.0244769	0.032093
33.6	0.0860961	0.0884515	0.0634311	0.0697527	0.055935	0.0620885	0.0411905	0.0531336	0.0379068	0.0460426	0.0278542	0.0379992	0.0238125	0.031749
33.8	0.0845431	0.0875034	0.0622058	0.069005	0.0554079	0.061423	0.0403199	0.0525641	0.037934	0.045549	0.027561	0.0375919	0.0234821	0.0314087
34	0.0830626	0.0865655	0.0606361	0.0682654	0.0545358	0.0607646	0.0386685	0.0520007	0.0370102	0.0450608	0.0269683	0.037189	0.0230402	0.0310721
34.2	0.0824013	0.0856376	0.059756	0.0675337	0.0540124	0.0601133	0.0379892	0.0514433	0.0370438	0.0445778	0.0267669	0.0367903	0.0229328	0.030739
34.4	0.0812846	0.0847196	0.0582967	0.0668098	0.0530108	0.0594689	0.0367091	0.0508919	0.0360416	0.0441	0.0271095	0.036396	0.0221015	0.0304095
34.6	0.0806538	0.0838116	0.0576774	0.0660937	0.0525686	0.0588315	0.036276	0.0503464	0.0355073	0.0436273	0.0275244	0.0360059	0.0218491	0.0300836
34.8	0.0794143	0.0829132	0.0568739	0.0653852	0.051632	0.0582009	0.0357459	0.0498067	0.0351551	0.0431597	0.02707	0.0356199	0.0214948	0.0297611
35	0.0782843	0.0820245	0.0556615	0.0646844	0.0500765	0.057577	0.0352854	0.0492729	0.0342824	0.042697	0.0266525	0.0352381	0.0214049	0.0294421
35.2	0.0777964	0.0811453	0.0552845	0.063991	0.0492799	0.0569599	0.0349686	0.0487447	0.0338405	0.0422394	0.0261227	0.0348604	0.0214504	0.0291265
35.4	0.0771402	0.0802755	0.0555952	0.0633051	0.0488234	0.0563493	0.0350719	0.0482223	0.0334469	0.0417866	0.0261748	0.0344868	0.0224287	0.0288143
35.6	0.076144	0.079415	0.0549909	0.0626266	0.0480515	0.0557453	0.0350129	0.0477054	0.0328365	0.0413387	0.0255636	0.0341171	0.0218423	0.0285055
35.8	0.074975	0.0785638	0.054543	0.0619553	0.0475512	0.0551478	0.0350264	0.047194	0.0320995	0.0408956	0.0251353	0.0337514	0.0215309	0.0281999
36	0.0735966	0.0777217	0.0536177	0.0612912	0.0464354	0.0545567	0.034892	0.0466882	0.0312334	0.0404573	0.0245554	0.0333896	0.0213378	0.0278977
36.2	0.0725294	0.0768886	0.0526499	0.0606342	0.0459546	0.0539719	0.0348441	0.0461877	0.030706	0.0400236	0.0249046	0.0330317	0.0216474	0.0275986
36.4	0.0714138	0.0760645	0.0511456	0.0599843	0.0448108	0.0533934	0.0336423	0.0456926	0.029339	0.0395946	0.024123	0.0326777	0.0212239	0.0273028
36.6	0.0707222	0.0752491	0.0504736	0.0593414	0.0448174	0.0528211	0.033479	0.0452029	0.0291906	0.0391702	0.0237828	0.0323274	0.0214771	0.0270102
36.8	0.0705079	0.0744426	0.0499967	0.0587053	0.0447949	0.0522549	0.0331837	0.0447183	0.0291645	0.0387504	0.0239431	0.0319809	0.0216673	0.0267206
37	0.0693193	0.0736446	0.0487929	0.058076	0.0440255	0.0516948	0.0323354	0.044239	0.028393	0.038335	0.0230735	0.0316381	0.0208339	0.0264342
37.2	0.0682624	0.0728552	0.0478474	0.0574535	0.0437078	0.0511407	0.0316464	0.0437648	0.0281071	0.0379241	0.0227828	0.031299	0.0205661	0.0261509
37.4	0.0672654	0.0720743	0.0474263	0.0568377	0.0431151	0.0505925	0.0311563	0.0432957	0.0276352	0.0375176	0.0225878	0.0309635	0.0202342	0.0258706
37.6	0.0666593	0.0713018	0.0466903	0.0562285	0.0429417	0.0500502	0.0310251	0.0428316	0.0270757	0.0371155	0.0222351	0.0306316	0.0195774	0.0255933
37.8	0.0656995	0.0705375	0.0459133	0.0556258	0.0425558	0.0495138	0.0303823	0.0423726	0.0268084	0.0367176	0.022198	0.0303033	0.0193768	0.0253189
38	0.0647958	0.0697814	0.0448612	0.0550295	0.0418948	0.048983	0.0292611	0.0419184	0.0259352	0.036324	0.0218281	0.0299785	0.0189571	0.0250476
38.2	0.0639839	0.0690335	0.0440572	0.0544397	0.0413468	0.048458	0.0286382	0.0414691	0.0255116	0.0359347	0.0214943	0.0296571	0.0181949	0.0247791
38.4	0.0632637	0.0682935	0.0440716	0.0538561	0.0405242	0.0479386	0.0282512	0.0410246	0.0250082	0.0355495	0.021573	0.0293392	0.0178431	0.0245135
38.6	0.0629721	0.0675615	0.0442202	0.0532789	0.0407624	0.0474248	0.0281421	0.0405848	0.0254806	0.0351685	0.0218403	0.0290248	0.0181336	0.0242507
38.8	0.0624389	0.0668373	0.0443455	0.0527078	0.0402748	0.0469164	0.02828	0.0401498	0.0258106	0.0347915	0.021758	0.0287137	0.0183846	0.0239908
39	0.0626476	0.0661209	0.0448817	0.0521428	0.0401104	0.0464135	0.0282107	0.0397195	0.0254189	0.0344186	0.0219429	0.0284059	0.0189248	0.0237336
39.2	0.0623351	0.0654122	0.0448768	0.0515839	0.040342	0.045916	0.0279413	0.0392937	0.0251822	0.0340497	0.021642	0.0281014	0.0190104	0.0234792
39.4	0.0612505	0.064711	0.0444899	0.051031	0.039762	0.0454239	0.0274735	0.0388725	0.0246372	0.0336847	0.0214512	0.0278002	0.0184783	0.0232276
39.6	0.0608106	0.0640174	0.0437156	0.050484	0.0392426	0.044937	0.0274391	0.0384558	0.024567	0.0333236	0.0214453	0.0275022	0.0182334	0.0229786
39.8	0.060797	0.0633312	0.0428648	0.0499429	0.0387371	0.0444553	0.0272663	0.0380436	0.0241251	0.0329665	0.0210018	0.0272074	0.018289	0.0227323
40	0.0606663	0.0626524	0.0418772	0.0494076	0.0376179	0.0439788	0.0267439	0.0376359	0.0239147	0.0326131	0.0207932	0.0269158	0.0181354	0.0224886
40.2	0.0603069	0.0619808	0.0415382	0.048878	0.0376901	0.0435074	0.0260457	0.0372325	0.0241306	0.0322635	0.0208549	0.0266273	0.017912	0.0222476
40.4	0.0601836	0.0613165	0.0410224	0.0483541	0.0371748	0.043041	0.0251259	0.0368334	0.0238548	0.0319177	0.0198292	0.0263419	0.0176828	0.0220091
40.6	0.0602814	0.0606592	0.0409692	0.0478358	0.0372867	0.0425797	0.0249408	0.0364386	0.024208	0.0315756	0.0197033	0.0260595	0.0177926	0.0217732
40.8	0.0606076	0.060009	0.0403338	0.047323	0.0369873	0.0421233	0.0247364	0.036048	0.0241034	0.0312371	0.0196245	0.0257802	0.0176135	0.0215398
41	0.0595934	0.0593658	0.0392684	0.0468158	0.0363365	0.0416718	0.0238139	0.0356616	0.0233613	0.0309023	0.0188477	0.0255039	0.0167853	0.0213089
41.2	0.0597948	0.0587295	0.0391727	0.046314	0.0364925	0.0412251	0.0240739	0.0352794	0.0233139	0.0305711	0.0192158	0.0252305	0.0168216	0.0210805
41.4	0.0597553	0.0581	0.0389779	0.0458175	0.0360729	0.0407832	0.0240883	0.0349012	0.0234756	0.0302434	0.0192776	0.02496	0.0166508	0.0208546
41.6	0.0588431	0.0574772	0.0384704	0.0453264	0.0360465	0.0403461	0.02403	0.0345271	0.0236421	0.0299192	0.019048	0.0246925	0.0162953	0.020631
41.8	0.0580997	0.0568611	0.0387903	0.0448406	0.0356141	0.0399136	0.0237779	0.034157	0.0234281	0.0295985	0.0188302	0.0244278	0.0160455	0.0204099
42	0.0581457	0.0562516	0.0388641	0.04436	0.0352548	0.0394858	0.0236387	0.0337909	0.0233725	0.0292812	0.0184592	0.024166	0.0157738	0.0201911
42.2	0.0570697	0.0556487	0.0386665	0.0438845	0.0346735	0.0390626	0.0229624	0.0334287	0.0231464	0.0289674	0.0180246	0.023907	0.0151991	0.0199747
42.4	0.0566905	0.0550522	0.0387516	0.0434141	0.034522	0.0386439	0.022671	0.0330704	0.022923	0.0286569	0.0178959	0.0236507	0.0150621	0.0197606
42.6	0.0564997	0.0544621	0.0386768	0.0429487	0.0348628	0.0382296	0.0225802	0.0327159	0.0230449	0.0283497	0.0182497	0.0233972	0.0149796	0.0195488
42.8	0.0562054	0.0538783	0.039193	0.0424884	0.0348884	0.0378199	0.0226579	0.0323652	0.0231542	0.0280459	0.0183085	0.0231464	0.0151516	0.0193392
43	0.0559961	0.0533008	0.0388797	0.0420329	0.0348849	0.0374145	0.0225708	0.0320183	0.0225591	0.0277452	0.0178051	0.0228983	0.015179	0.019132
43.2	0.0550884	0.0527295	0.037811	0.0415824	0.0346185	0.0370135	0.0224431	0.0316751	0.0222318	0.0274478	0.0174435	0.0226529	0.0143223	0.0189269
43.4	0.0545153	0.0521643	0.0372117	0.0411367	0.0340961	0.0366167	0.0223891	0.0313356	0.0216479	0.0271536	0.0174493	0.0224101	0.0142955	0.018724
43.6	0.0547517	0.0516052	0.0369688	0.0406958	0.0335943	0.0362242	0.0224719	0.0309997	0.0220484	0.0268626	0.0175496	0.0221699	0.0145739	0.0185233
43.8	0.0542724	0.051052	0.0362668	0.0402595	0.0329196	0.0358359	0.0220382	0.0306674	0.0214119	0.0265746	0.017176	0.0219322	0.0139789	0.0183248
44	0.0533623	0.0505048	0.035571	0.039828	0.031879	0.0354518	0.021213	0.0303387	0.0212541	0.0262898	0.0164983	0.0216971	0.0133608	0.0181284
44.2	0.053057	0.0499635	0.0354761	0.0394011	0.0316526	0.0350718	0.0205277	0.0300135	0.0211633	0.026008	0.0159352	0.0214646	0.0132174	0.017934
44.4	0.0526119	0.0494279	0.0351206	0.0389788	0.0312674	0.0346959	0.0199683	0.0296918	0.0208612	0.0257292	0.0159053	0.0212345	0.0136769	0.0177418
44.6	0.0525725	0.0488981	0.0343251	0.038561	0.0313109	0.034324	0.0202145	0.0293736	0.0209286	0.0254534	0.0161568	0.0210069	0.0141107	0.0175516
44.8	0.0522314	0.048374	0.0338654	0.0381476	0.030857	0.0339561	0.0199286	0.0290587	0.020611	0.0251806	0.0161881	0.0207817	0.0136846	0.0173635
45	0.0519312	0.0478555	0.0337406	0.0377388	0.0310122	0.0335921	0.0197446	0.0287472	0.0207424	0.0249107	0.0158827	0.020559	0.0138336	0.0171774
45.2	0.0522596	0.0473425	0.0342363	0.0373342	0.0315639	0.033232	0.0199517	0.0284391	0.0212183	0.0246437	0.0160009	0.0203386	0.0143365	0.0169933
45.4	0.0524009	0.0468351	0.0344615	0.0369341	0.0315812	0.0328758	0.0203271	0.0281343	0.0216908	0.0243795	0.0162178	0.0201206	0.0149046	0.0168111
45.6	0.0518521	0.0463331	0.0350555	0.0365382	0.0320981	0.0325235	0.0208299	0.0278327	0.021779	0.0241182	0.0166481	0.0199049	0.0153261	0.0166309
45.8	0.0522488	0.0458364	0.0358444	0.0361465	0.0322334	0.0321748	0.0213802	0.0275344	0.0217519	0.0238597	0.0168042	0.0196916	0.015774	0.0164527
46	0.0521461	0.0453451	0.0354846	0.0357591	0.0317342	0.03183	0.0209156	0.0272392	0.0214305	0.0236039	0.0164197	0.0194805	0.0156428	0.0162763
46.2	0.0514436	0.0448591	0.0348748	0.0353758	0.0315332	0.0314888	0.0207082	0.0269473	0.0210146	0.0233509	0.0161282	0.0192717	0.0154467	0.0161019
46.4	0.0517316	0.0443782	0.035045	0.0349966	0.0325401	0.0311513	0.0214782	0.0266584	0.0212868	0.0231007	0.0163976	0.0190651	0.0158171	0.0159292
46.6	0.0512459	0.0439025	0.0344538	0.0346215	0.0322215	0.0308174	0.0216279	0.0263727	0.0216077	0.022853	0.0165176	0.0188608	0.0154334	0.0157585
46.8	0.0510926	0.043432	0.0339268	0.0342504	0.0318057	0.030487	0.0216719	0.02609	0.0212194	0.0226081	0.0161572	0.0186586	0.0149233	0.0155896
47	0.0507968	0.0429664	0.0329456	0.0338833	0.0316962	0.0301603	0.0216659	0.0258103	0.0207159	0.0223658	0.0152568	0.0184586	0.0146267	0.0154225
47.2	0.0500525	0.0425059	0.0318382	0.0335201	0.0310319	0.029837	0.0214661	0.0255337	0.0200375	0.022126	0.0150532	0.0182607	0.014081	0.0152572
47.4	0.0500133	0.0420503	0.0315871	0.0331608	0.0307339	0.0295172	0.0211863	0.02526	0.0198069	0.0218889	0.0155475	0.018065	0.0143523	0.0150937
47.6	0.0497416	0.0415995	0.0313375	0.0328053	0.0302545	0.0292008	0.0209013	0.0249892	0.0195848	0.0216542	0.0151412	0.0178714	0.0140734	0.0149319
47.8	0.0494327	0.0411536	0.0308554	0.0324537	0.0302611	0.0288878	0.0208466	0.0247214	0.0191224	0.0214221	0.0152799	0.0176798	0.0139099	0.0147718
48	0.0489695	0.0407125	0.0305223	0.0321058	0.0299348	0.0285781	0.0203897	0.0244564	0.0188835	0.0211925	0.0148092	0.0174903	0.0139168	0.0146135
48.2	0.0493688	0.0402761	0.0306732	0.0317617	0.030459	0.0282718	0.0203195	0.0241943	0.0191945	0.0209654	0.0154696	0.0173028	0.0145903	0.0144568
48.4	0.0493447	0.0398444	0.0303665	0.0314212	0.0300057	0.0279688	0.0200435	0.0239349	0.0185128	0.0207406	0.0157439	0.0171174	0.015273	0.0143019
48.6	0.0494926	0.0394173	0.0299496	0.0310844	0.0300046	0.027669	0.0203924	0.0236784	0.0185857	0.0205183	0.0156503	0.0169339	0.0150524	0.0141486
48.8	0.0492279	0.0389948	0.0303527	0.0307513	0.0298035	0.0273724	0.0202818	0.0234246	0.0184878	0.0202984	0.0156193	0.0167524	0.0148426	0.0139969
49	0.0497331	0.0385769	0.0311638	0.0304217	0.0304302	0.027079	0.0207292	0.0231735	0.0193792	0.0200808	0.0154131	0.0165728	0.0152679	0.0138469
49.2	0.0501383	0.0381634	0.032213	0.0300956	0.0312883	0.0267888	0.0211735	0.0229251	0.0196352	0.0198656	0.0158432	0.0163952	0.0159768	0.0136985
49.4	0.0499354	0.0377543	0.032232	0.029773	0.0314128	0.0265016	0.0217505	0.0226794	0.0199967	0.0196526	0.0161892	0.0162194	0.0162079	0.0135516
49.6	0.0501952	0.0373496	0.0327666	0.0294539	0.031504	0.0262175	0.022396	0.0224363	0.0203493	0.019442	0.0163996	0.0160456	0.0165522	0.0134064
49.8	0.0500326	0.0369493	0.0324999	0.0291381	0.0311428	0.0259365	0.0222051	0.0221958	0.0201673	0.0192336	0.0158063	0.0158736	0.0166396	0.0132627
50	0.0491926	0.0365532	0.0319093	0.0288258	0.0302777	0.0256585	0.0211083	0.0219579	0.0193652	0.0190274	0.0149258	0.0157035	0.0161398	0.0131205
50.2	0.0483441	0.0361614	0.0310429	0.0285168	0.0299507	0.0253835	0.020472	0.0217225	0.0191711	0.0188235	0.0144432	0.0155351	0.0152561	0.0129799
50.4	0.0479461	0.0357738	0.0305736	0.0282112	0.0297099	0.0251114	0.0200381	0.0214897	0.0192036	0.0186217	0.0141666	0.0153686	0.0146762	0.0128408
50.6	0.0469067	0.0353904	0.0293936	0.0279088	0.0282984	0.0248422	0.0185335	0.0212593	0.0186405	0.0184221	0.0135587	0.0152039	0.0135558	0.0127031
50.8	0.0465632	0.035011	0.0286944	0.0276096	0.0280744	0.024576	0.0175651	0.0210315	0.0178526	0.0182246	0.0127116	0.0150409	0.0131262	0.012567
51	0.0465679	0.0346357	0.0284488	0.0273137	0.0281598	0.0243125	0.01735	0.020806	0.0175734	0.0180293	0.0124357	0.0148797	0.0130971	0.0124323
51.2	0.0462629	0.0342645	0.0283497	0.0270209	0.0280426	0.0240519	0.0169761	0.020583	0.0172946	0.017836	0.0125831	0.0147202	0.0131597	0.012299
51.4	0.0464944	0.0338972	0.0289054	0.0267313	0.0283256	0.0237941	0.016901	0.0203624	0.0173977	0.0176449	0.0127641	0.0145624	0.0130791	0.0121672
51.6	0.0469972	0.0335339	0.0294898	0.0264448	0.0291245	0.0235391	0.0171629	0.0201441	0.0176367	0.0174557	0.0126425	0.0144063	0.0134489	0.0120368
51.8	0.0474188	0.0331744	0.0297993	0.0261613	0.0295776	0.0232868	0.0173027	0.0199282	0.0179003	0.0172686	0.0130574	0.0142519	0.0135265	0.0119077
52	0.0467652	0.0328188	0.0295208	0.0258809	0.0292733	0.0230372	0.0167251	0.0197146	0.0175468	0.0170835	0.0128553	0.0140991	0.012984	0.0117801
52.2	0.0476853	0.0324671	0.0301711	0.0256035	0.0298867	0.0227902	0.016745	0.0195033	0.0175512	0.0169004	0.0132411	0.013948	0.0130728	0.0116538
52.4	0.0481938	0.0321191	0.0307331	0.025329	0.0299906	0.022546	0.0172289	0.0192942	0.0174293	0.0167193	0.0136212	0.0137985	0.0135987	0.0115289
52.6	0.048295	0.0317748	0.0309015	0.0250575	0.0305958	0.0223043	0.0179301	0.0190874	0.0181722	0.0165401	0.0138297	0.0136506	0.0133743	0.0114053
52.8	0.0478175	0.0314342	0.031121	0.024789	0.0304321	0.0220652	0.0180749	0.0188828	0.0184357	0.0163628	0.0138264	0.0135043	0.0130056	0.0112831
53	0.0484403	0.0310973	0.0316203	0.0245232	0.0310192	0.0218287	0.0184644	0.0186804	0.0189512	0.0161874	0.0143609	0.0133595	0.0128906	0.0111621
53.2	0.0479014	0.0307639	0.0310209	0.0242604	0.0310392	0.0215947	0.0179668	0.0184802	0.0188273	0.0160139	0.014111	0.0132163	0.0126721	0.0110425
53.4	0.047316	0.0304342	0.0302937	0.0240004	0.0302372	0.0213633	0.0179749	0.0182821	0.0185779	0.0158422	0.0136941	0.0130747	0.0125015	0.0109241
53.6	0.0473017	0.030108	0.0299402	0.0237431	0.0298367	0.0211343	0.0179568	0.0180861	0.0183245	0.0156724	0.0133133	0.0129345	0.0122798	0.010807
53.8	0.0463092	0.0297852	0.0293516	0.0234886	0.0290395	0.0209077	0.0174206	0.0178923	0.017411	0.0155044	0.0124005	0.0127959	0.011826	0.0106912
54	0.0452979	0.029466	0.0289648	0.0232368	0.0281095	0.0206836	0.0168638	0.0177005	0.0170082	0.0153382	0.0119013	0.0126587	0.0115537	0.0105766
54.2	0.0444795	0.0291501	0.0287145	0.0229878	0.027918	0.0204619	0.0169442	0.0175108	0.0166161	0.0151738	0.0119903	0.0125231	0.0112055	0.0104632
54.4	0.0439285	0.0288377	0.0284472	0.0227414	0.0277861	0.0202426	0.0165443	0.0173231	0.0162093	0.0150112	0.0116598	0.0123888	0.01137	0.0103511
54.6	0.0434161	0.0285286	0.028236	0.0224976	0.02752	0.0200256	0.0163676	0.0171374	0.0158565	0.0148503	0.0112891	0.012256	0.0119378	0.0102401
54.8	0.0427184	0.0282228	0.0279996	0.0222565	0.0272843	0.019811	0.0158888	0.0169537	0.0151641	0.0146911	0.0110878	0.0121247	0.0119533	0.0101304
55	0.0428966	0.0279203	0.028007	0.0220179	0.0272133	0.0195986	0.0155198	0.016772	0.0148468	0.0145336	0.0112565	0.0119947	0.0120968	0.0100218
55.2	0.0426662	0.027621	0.0280021	0.0217819	0.0271131	0.0193886	0.0152541	0.0165922	0.0149582	0.0143778	0.0111094	0.0118661	0.0121923	0.00991437
55.4	0.0427226	0.0273249	0.0283019	0.0215484	0.0273064	0.0191807	0.0156833	0.0164144	0.0154569	0.0142237	0.0110144	0.0117389	0.0123237	0.0098081
55.6	0.042935	0.027032	0.0281595	0.0213174	0.027769	0.0189751	0.0159851	0.0162384	0.0155749	0.0140713	0.0112502	0.0116131	0.0126861	0.00970297
55.8	0.0430902	0.0267423	0.0280655	0.0210889	0.0274387	0.0187717	0.0159252	0.0160644	0.0156805	0.0139204	0.0110879	0.0114886	0.0125327	0.00959896
56	0.042655	0.0264557	0.0277625	0.0208629	0.0270018	0.0185705	0.0152369	0.0158922	0.0152235	0.0137712	0.0111272	0.0113655	0.0115035	0.00949607
56.2	0.0437784	0.0261721	0.0286812	0.0206393	0.0272572	0.0183715	0.0154784	0.0157218	0.0158325	0.0136236	0.011722	0.0112437	0.0120764	0.00939429
56.4	0.0440526	0.0258915	0.0287016	0.020418	0.0268833	0.0181746	0.0156969	0.0155533	0.0160882	0.0134776	0.0121327	0.0111231	0.0123919	0.00929359
56.6	0.044198	0.025614	0.028113	0.0201992	0.0266092	0.0179797	0.0153281	0.0153866	0.0165979	0.0133331	0.0126604	0.0110039	0.0121221	0.00919397
56.8	0.044179	0.0253395	0.028114	0.0199827	0.0265477	0.017787	0.015196	0.0152217	0.017072	0.0131902	0.0129768	0.010886	0.0117643	0.00909543
57	0.0446138	0.0250679	0.0282533	0.0197685	0.0270245	0.0175964	0.0151461	0.0150585	0.0176947	0.0130488	0.0130982	0.0107693	0.0120648	0.00899793
57.2	0.0436017	0.0247992	0.0276886	0.0195566	0.0258213	0.0174078	0.0142653	0.0148971	0.0173831	0.012909	0.0121136	0.0106538	0.011892	0.00890149
57.4	0.0437623	0.0245333	0.0281718	0.019347	0.0255294	0.0172212	0.0147268	0.0147374	0.0174646	0.0127706	0.0124265	0.0105396	0.0116326	0.00880607
57.6	0.0440162	0.0242704	0.0280444	0.0191396	0.0256526	0.0170366	0.0151779	0.0145795	0.0176122	0.0126337	0.0119745	0.0104267	0.0115454	0.00871168
57.8	0.0438612	0.0240102	0.028323	0.0189344	0.0254092	0.016854	0.0150613	0.0144232	0.0174251	0.0124983	0.0120412	0.0103149	0.0115844	0.00861831
58	0.0434782	0.0237529	0.0282799	0.0187315	0.0253777	0.0166733	0.0150021	0.0142686	0.0172335	0.0123643	0.0121443	0.0102044	0.0119334	0.00852593
58.2	0.0433724	0.0234983	0.0281644	0.0185307	0.025629	0.0164946	0.0151113	0.0141156	0.0166287	0.0122318	0.0123437	0.010095	0.0121082	0.00843454
58.4	0.0430353	0.0232464	0.0276281	0.0183321	0.0253804	0.0163178	0.014568	0.0139643	0.0159893	0.0121007	0.0119249	0.00998677	0.0123004	0.00834413
58.6	0.0429877	0.0229972	0.0273717	0.0181356	0.0252694	0.0161429	0.0146357	0.0138146	0.0155375	0.011971	0.0120648	0.00987973	0.0127268	0.00825469
58.8	0.0424765	0.0227507	0.0268216	0.0179412	0.0249044	0.0159699	0.0139566	0.0136666	0.0146081	0.0118427	0.0120938	0.00977383	0.012463	0.00816621
59	0.0426266	0.0225069	0.0262188	0.0177489	0.0249444	0.0157987	0.0139489	0.0135201	0.0142159	0.0117157	0.0119403	0.00966906	0.0127133	0.00807868
59.2	0.0422398	0.0222656	0.025694	0.0175586	0.0246809	0.0156293	0.0143708	0.0133752	0.0138819	0.0115902	0.0117042	0.00956542	0.0128332	0.00799209
59.4	0.0421615	0.022027	0.0251969	0.0173704	0.0246953	0.0154618	0.0148559	0.0132318	0.0135912	0.0114659	0.0116064	0.00946289	0.0131971	0.00790642
59.6	0.0421897	0.0217909	0.0248192	0.0171842	0.0246258	0.0152961	0.0150709	0.01309	0.0130417	0.011343	0.0114923	0.00936146	0.0135252	0.00782167
59.8	0.0423778	0.0215573	0.0247845	0.017	0.024367	0.0151321	0.0153293	0.0129497	0.0128855	0.0112214	0.0114644	0.00926112	0.0138196	0.00773784

## Sheet: Fig 5b
Fig 5b Sensogram on 7g7 interacting with PfCelTOS
	10 uM		5 uM		2.5 uM		1.25 uM		0.625 uM		0.3125 uM		0.15625 uM
Time (sec)	Respone (nm)	Fitted curve	Respone (nm)	Fitted curve	Respone (nm)	Fitted curve	Respone (nm)	Fitted curve	Respone (nm)	Fitted curve	Respone (nm)	Fitted curve	Respone (nm)	Fitted curve
0	0	0	0	0	0	0	0	0	0	0	0	0	0	0
0.2	0.00183088	0.00252044	0.00141454	0.00127578	0.00102322	0.00073471	0.00148796	0.00056357	0.00026739	0.00034436	0.00056822	0.00024294	0.00020999	0.0001384
0.4	0.00336512	0.0050083	0.00300664	0.00254294	0.00134274	0.00146674	0.00240001	0.00112596	0.0004207	0.00068827	0.00123049	0.00048566	-0.0002233	0.0002767
0.6	0.00585563	0.00746401	0.004818	0.00380155	0.00226317	0.0021961	0.00387433	0.00168717	0.00166344	0.00103173	0.00183747	0.00072815	0.00018975	0.0004149
0.8	0.00832516	0.00988798	0.00694785	0.00505167	0.00360422	0.0029228	0.005112	0.00224721	0.00275287	0.00137474	0.00264443	0.00097042	6.534e-05	0.00055299
1	0.0113928	0.0122806	0.009266	0.00629335	0.00491292	0.00364685	0.00681078	0.00280608	0.00359806	0.0017173	0.0033474	0.00121247	0.00038188	0.00069099
1.2	0.0149102	0.0146423	0.0117329	0.00752665	0.00648278	0.00436826	0.00878064	0.00336378	0.00459036	0.0020594	0.00449637	0.00145429	0.00105273	0.00082888
1.4	0.0181876	0.0169735	0.0139668	0.00875163	0.00814878	0.00508703	0.0107504	0.00392031	0.00540104	0.00240106	0.00540623	0.00169589	0.00149595	0.00096668
1.6	0.0217617	0.0192746	0.0164659	0.00996834	0.00958516	0.00580319	0.0125263	0.00447567	0.00601815	0.00274226	0.00606264	0.00193726	0.00212647	0.00110437
1.8	0.0247395	0.0215459	0.0190146	0.0111768	0.0112039	0.00651673	0.0137662	0.00502988	0.00723966	0.00308302	0.00645824	0.00217841	0.00286878	0.00124196
2	0.0277079	0.0237879	0.0211361	0.0123772	0.0128233	0.00722767	0.0146522	0.00558292	0.00807463	0.00342333	0.00692068	0.00241934	0.00293378	0.00137945
2.2	0.030794	0.0260009	0.0231519	0.0135694	0.014495	0.00793602	0.0154198	0.0061348	0.00906853	0.00376319	0.00708994	0.00266004	0.00358939	0.00151685
2.4	0.0340373	0.0281853	0.0250834	0.0147536	0.0156208	0.00864178	0.0164831	0.00668553	0.00995878	0.00410261	0.00725768	0.00290052	0.00382481	0.00165414
2.6	0.0369576	0.0303415	0.0263801	0.0159298	0.0169046	0.00934497	0.0169997	0.00723511	0.0108999	0.00444158	0.00763096	0.00314078	0.00399397	0.00179133
2.8	0.0397703	0.0324698	0.0285555	0.0170981	0.0184667	0.0100456	0.0184488	0.00778354	0.0117169	0.0047801	0.00829533	0.00338082	0.00485813	0.00192842
3	0.0413612	0.0345706	0.0301839	0.0182584	0.019726	0.0107437	0.0186779	0.00833082	0.0122234	0.00511818	0.0084729	0.00362063	0.00506873	0.00206541
3.2	0.0436482	0.0366442	0.0319752	0.019411	0.0207226	0.0114392	0.0198528	0.00887695	0.0124167	0.00545581	0.00876863	0.00386022	0.00505635	0.0022023
3.4	0.0459994	0.0386911	0.0334027	0.0205557	0.0216953	0.0121322	0.0211118	0.00942194	0.0129158	0.005793	0.00852758	0.00409959	0.0049066	0.00233909
3.6	0.0473586	0.0407115	0.0345701	0.0216928	0.0222476	0.0128226	0.0213144	0.00996579	0.0126727	0.00612975	0.00829476	0.00433874	0.00415556	0.00247578
3.8	0.0490415	0.0427057	0.0354033	0.0228221	0.0229797	0.0135106	0.0218481	0.0105085	0.0126618	0.00646605	0.00850919	0.00457767	0.00401308	0.00261237
4	0.0505077	0.0446742	0.0364725	0.0239439	0.0240118	0.014196	0.0223817	0.0110501	0.0126766	0.00680192	0.00835761	0.00481637	0.003422	0.00274886
4.2	0.0523428	0.0466173	0.0370132	0.025058	0.0247667	0.0148789	0.0235108	0.0115905	0.0130068	0.00713734	0.00876945	0.00505486	0.00290971	0.00288525
4.4	0.0537265	0.0485352	0.0381978	0.0261647	0.025039	0.0155594	0.0239983	0.0121298	0.0136007	0.00747231	0.0090569	0.00529312	0.00250262	0.00302154
4.6	0.0558127	0.0504284	0.0396608	0.0272639	0.0262947	0.0162373	0.0253795	0.012668	0.0146938	0.00780685	0.0096338	0.00553117	0.00302398	0.00315773
4.8	0.05785	0.0522971	0.0410112	0.0283556	0.0275103	0.0169128	0.0264626	0.0132051	0.0154021	0.00814095	0.0103217	0.00576899	0.00298689	0.00329383
5	0.0596398	0.0541416	0.0422787	0.02944	0.0281028	0.0175858	0.0279013	0.013741	0.0158405	0.00847461	0.0104999	0.0060066	0.00362847	0.00342982
5.2	0.0610258	0.0559623	0.0433257	0.0305171	0.028574	0.0182564	0.0289681	0.0142758	0.0162042	0.00880783	0.0106028	0.00624398	0.0038837	0.00356571
5.4	0.0624238	0.0577595	0.0443736	0.0315869	0.0294041	0.0189245	0.0299279	0.0148095	0.0163379	0.00914062	0.0105745	0.00648114	0.00405402	0.00370151
5.6	0.0638993	0.0595335	0.0455074	0.0326495	0.0299307	0.0195902	0.0305061	0.0153421	0.0163836	0.00947296	0.0101209	0.00671809	0.00453799	0.0038372
5.8	0.0647386	0.0612845	0.0467996	0.0337049	0.0312221	0.0202534	0.0311236	0.0158735	0.0174393	0.00980487	0.0102597	0.00695481	0.00502682	0.0039728
6	0.0660563	0.0630129	0.047231	0.0347532	0.0321337	0.0209143	0.031473	0.0164039	0.0171891	0.0101363	0.0101074	0.00719132	0.00491453	0.00410829
6.2	0.0676926	0.0647189	0.0483666	0.0357944	0.0330002	0.0215727	0.0322621	0.0169331	0.0175445	0.0104674	0.0101291	0.00742761	0.00524935	0.00424369
6.4	0.0690318	0.0664029	0.0493487	0.0368286	0.0335724	0.0222287	0.0325642	0.0174613	0.0178061	0.010798	0.0100729	0.00766368	0.00489171	0.00437899
6.6	0.0707639	0.0680652	0.0506763	0.0378558	0.0350412	0.0228824	0.0333513	0.0179883	0.0181708	0.0111281	0.0105463	0.00789953	0.00557178	0.00451419
6.8	0.0716291	0.0697059	0.0518667	0.0388761	0.0357781	0.0235336	0.0339944	0.0185142	0.0177479	0.0114579	0.0107814	0.00813516	0.00545591	0.00464929
7	0.0727024	0.0713255	0.0531556	0.0398895	0.0365263	0.0241825	0.0343322	0.019039	0.018007	0.0117872	0.011419	0.00837057	0.00562152	0.00478429
7.2	0.0745384	0.0729241	0.0546824	0.040896	0.0376153	0.024829	0.0354182	0.0195627	0.0186303	0.012116	0.0120153	0.00860577	0.00569906	0.00491919
7.4	0.0762892	0.074502	0.0564734	0.0418958	0.0391091	0.0254731	0.0366016	0.0200854	0.0195436	0.0124445	0.0126363	0.00884075	0.00637026	0.005054
7.6	0.0771722	0.0760596	0.0568186	0.0428888	0.0395588	0.0261149	0.0370687	0.0206069	0.0199297	0.0127725	0.0131624	0.00907551	0.00595541	0.0051887
7.8	0.0787748	0.077597	0.057277	0.0438751	0.0406797	0.0267544	0.0376815	0.0211273	0.0203087	0.0131	0.0137941	0.00931005	0.00633304	0.00532331
8	0.0795903	0.0791146	0.0576057	0.0448547	0.0409727	0.0273915	0.0377531	0.0216467	0.0202081	0.0134272	0.0141629	0.00954438	0.00592566	0.00545782
8.2	0.0803773	0.0806126	0.0587222	0.0458278	0.0415408	0.0280263	0.0382825	0.0221649	0.0205585	0.0137539	0.0148843	0.00977849	0.00618656	0.00559223
8.4	0.0811665	0.0820911	0.0604055	0.0467942	0.0425802	0.0286588	0.0389122	0.0226821	0.0214488	0.0140802	0.0155484	0.0100124	0.00623263	0.00572655
8.6	0.0826472	0.0835506	0.0616718	0.0477542	0.0434519	0.029289	0.0397461	0.0231982	0.0222263	0.014406	0.0163271	0.0102461	0.00655939	0.00586076
8.8	0.0837501	0.0849912	0.0629381	0.0487076	0.0443509	0.0299168	0.040534	0.0237133	0.0233409	0.0147315	0.016922	0.0104795	0.00691826	0.00599488
9	0.0843554	0.0864132	0.0641236	0.0496547	0.0444569	0.0305424	0.0410771	0.0242272	0.0237609	0.0150564	0.0169084	0.0107128	0.00688992	0.00612889
9.2	0.0850732	0.0878169	0.0655051	0.0505953	0.0450663	0.0311657	0.0414825	0.02474	0.0242663	0.015381	0.0173124	0.0109458	0.00720996	0.00626282
9.4	0.0863074	0.0892023	0.0663148	0.0515296	0.0459649	0.0317868	0.0420411	0.0252518	0.0245844	0.0157052	0.0180593	0.0111786	0.007689	0.00639664
9.6	0.0873765	0.0905699	0.0672084	0.0524576	0.0467947	0.0324055	0.0428178	0.0257626	0.0251367	0.0160289	0.0184775	0.0114112	0.00854869	0.00653036
9.8	0.0878193	0.0919198	0.0677745	0.0533793	0.0469198	0.033022	0.0433664	0.0262722	0.0256781	0.0163521	0.0186084	0.0116436	0.00846376	0.00666399
10	0.0888115	0.0932523	0.0681337	0.0542948	0.0467964	0.0336363	0.0436775	0.0267808	0.0253201	0.016675	0.0184491	0.0118757	0.00820797	0.00679752
10.2	0.0897873	0.0945675	0.0694016	0.0552041	0.0465554	0.0342483	0.0443219	0.0272883	0.0256864	0.0169975	0.0188429	0.0121077	0.00773581	0.00693095
10.4	0.0907769	0.0958657	0.0699026	0.0561073	0.0470188	0.0348581	0.0443939	0.0277948	0.0259466	0.0173195	0.0186748	0.0123394	0.00816683	0.00706429
10.6	0.0922105	0.0971472	0.0705459	0.0570044	0.0475572	0.0354657	0.0449795	0.0283002	0.0259052	0.0176411	0.018876	0.012571	0.00849113	0.00719752
10.8	0.0932893	0.0984121	0.0710661	0.0578954	0.0482194	0.036071	0.0457673	0.0288045	0.0261592	0.0179622	0.0194302	0.0128023	0.00839103	0.00733066
11	0.0946069	0.0996606	0.072128	0.0587804	0.0492542	0.0366742	0.0460691	0.0293078	0.0270068	0.018283	0.0200859	0.0130334	0.00878046	0.00746371
11.2	0.0965074	0.100893	0.0730193	0.0596595	0.0502654	0.0372751	0.0463968	0.02981	0.0276591	0.0186033	0.0204449	0.0132642	0.00902976	0.00759665
11.4	0.0977967	0.10211	0.0739618	0.0605326	0.050978	0.0378738	0.0473164	0.0303112	0.0279258	0.0189232	0.0208768	0.0134949	0.00919199	0.0077295
11.6	0.0990363	0.10331	0.0739414	0.0613998	0.0510898	0.0384704	0.0475205	0.0308113	0.0281819	0.0192427	0.0202927	0.0137254	0.00919265	0.00786225
11.8	0.0996206	0.104496	0.0742509	0.0622612	0.0513634	0.0390648	0.0470345	0.0313104	0.0277003	0.0195617	0.0201636	0.0139556	0.00929559	0.0079949
12	0.100122	0.105665	0.0747174	0.0631167	0.0513507	0.039657	0.046929	0.0318084	0.0274529	0.0198804	0.0197285	0.0141856	0.00912347	0.00812746
12.2	0.100522	0.10682	0.0754274	0.0639665	0.0523595	0.0402471	0.0472434	0.0323054	0.0278897	0.0201986	0.019628	0.0144154	0.0094514	0.00825992
12.4	0.101253	0.10796	0.076096	0.0648105	0.0531043	0.040835	0.0476191	0.0328014	0.0283346	0.0205164	0.0196326	0.014645	0.0092013	0.00839228
12.6	0.101931	0.109085	0.0763714	0.0656489	0.0537126	0.0414207	0.0474793	0.0332963	0.0287172	0.0208338	0.0197838	0.0148744	0.00946327	0.00852455
12.8	0.102364	0.110196	0.0773251	0.0664816	0.0546756	0.0420044	0.0478806	0.0337902	0.0293833	0.0211508	0.020084	0.0151036	0.00964065	0.00865672
13	0.102927	0.111292	0.0778396	0.0673086	0.0550275	0.0425859	0.0475061	0.034283	0.0295841	0.0214673	0.0199271	0.0153326	0.00961012	0.00878879
13.2	0.103759	0.112374	0.078625	0.0681301	0.0561315	0.0431652	0.0479777	0.0347749	0.0300914	0.0217835	0.0205571	0.0155613	0.0100732	0.00892077
13.4	0.104973	0.113442	0.0786671	0.0689461	0.0569265	0.0437425	0.0489514	0.0352656	0.0306143	0.0220992	0.0211722	0.0157899	0.0103134	0.00905265
13.6	0.106075	0.114497	0.0797935	0.0697565	0.0577658	0.0443177	0.0499133	0.0357554	0.0311687	0.0224145	0.0216488	0.0160182	0.0104068	0.00918443
13.8	0.106931	0.115537	0.0803316	0.0705615	0.0581558	0.0448907	0.0506173	0.0362441	0.0313549	0.0227294	0.0218961	0.0162463	0.0102296	0.00931612
14	0.107748	0.116565	0.0810752	0.071361	0.059047	0.0454617	0.0515605	0.0367318	0.0314824	0.0230439	0.0225335	0.0164742	0.0104442	0.00944771
14.2	0.108267	0.117578	0.081597	0.0721551	0.059365	0.0460306	0.0518554	0.0372185	0.0320605	0.0233579	0.0225136	0.0167019	0.0102164	0.00957921
14.4	0.109216	0.118579	0.0819178	0.0729439	0.0604623	0.0465974	0.0522568	0.0377042	0.0328165	0.0236716	0.0230101	0.0169294	0.0109769	0.00971061
14.6	0.110446	0.119567	0.082445	0.0737273	0.0610888	0.0471621	0.0531413	0.0381889	0.0333957	0.0239848	0.0238286	0.0171567	0.0109613	0.00984191
14.8	0.111515	0.120542	0.0831193	0.0745055	0.0622472	0.0477248	0.0538807	0.0386725	0.0339481	0.0242977	0.0243175	0.0173837	0.0113504	0.00997312
15	0.112196	0.121505	0.0837712	0.0752784	0.0627662	0.0482855	0.0540716	0.0391551	0.0341079	0.0246101	0.0245027	0.0176106	0.0113381	0.0101042
15.2	0.113341	0.122455	0.0845798	0.0760461	0.0629956	0.048844	0.0542833	0.0396367	0.0338955	0.0249221	0.0241574	0.0178372	0.0114499	0.0102352
15.4	0.114244	0.123393	0.0852206	0.0768086	0.0635397	0.0494006	0.0548236	0.0401174	0.0340751	0.0252337	0.023961	0.0180637	0.0116541	0.0103662
15.6	0.114827	0.124318	0.0854308	0.077566	0.0631114	0.0499551	0.0544395	0.040597	0.0339529	0.0255449	0.0231428	0.0182899	0.011609	0.010497
15.8	0.115111	0.125232	0.0857847	0.0783183	0.0628039	0.0505076	0.0541454	0.0410756	0.0335271	0.0258556	0.0230752	0.0185159	0.0113314	0.0106277
16	0.115948	0.126134	0.0863278	0.0790654	0.0628834	0.0510581	0.0549074	0.0415532	0.0337137	0.026166	0.0231913	0.0187417	0.0119379	0.0107583
16.2	0.115951	0.127024	0.0863368	0.0798076	0.0630251	0.0516066	0.0546916	0.0420298	0.033618	0.026476	0.0231885	0.0189673	0.0119582	0.0108889
16.4	0.116018	0.127903	0.0865364	0.0805447	0.0631618	0.052153	0.0545918	0.0425054	0.0334043	0.0267855	0.0233901	0.0191927	0.0118082	0.0110193
16.6	0.116612	0.128771	0.0869713	0.0812768	0.0636034	0.0526975	0.0549501	0.04298	0.0337599	0.0270947	0.0237223	0.0194179	0.0120112	0.0111497
16.8	0.117439	0.129627	0.0876809	0.082004	0.0638314	0.05324	0.0553724	0.0434536	0.0336731	0.0274034	0.0234493	0.0196429	0.0119518	0.0112799
17	0.118024	0.130472	0.0881675	0.0827263	0.0642255	0.0537805	0.0556028	0.0439262	0.0335986	0.0277117	0.0237358	0.0198676	0.0119494	0.0114101
17.2	0.119274	0.131306	0.0894962	0.0834438	0.0650117	0.0543191	0.057153	0.0443979	0.0339548	0.0280197	0.0244354	0.0200922	0.0118539	0.0115401
17.4	0.120398	0.132129	0.0905803	0.0841563	0.0658206	0.0548556	0.0581865	0.0448685	0.0347436	0.0283272	0.0247124	0.0203165	0.0121148	0.0116701
17.6	0.121085	0.132942	0.0917203	0.0848641	0.0664365	0.0553903	0.0588442	0.0453382	0.0347671	0.0286343	0.0245923	0.0205407	0.0118949	0.0118
17.8	0.121753	0.133745	0.0922281	0.0855671	0.0671232	0.0559229	0.0597666	0.0458068	0.0354082	0.028941	0.0247694	0.0207646	0.0126786	0.0119297
18	0.121842	0.134536	0.0927116	0.0862654	0.0676224	0.0564537	0.0608961	0.0462745	0.036026	0.0292473	0.0249906	0.0209883	0.0131146	0.0120594
18.2	0.122843	0.135318	0.0935441	0.0869589	0.0682974	0.0569825	0.0615451	0.0467412	0.0371211	0.0295532	0.0251914	0.0212119	0.0136426	0.012189
18.4	0.123666	0.13609	0.0944423	0.0876478	0.0695599	0.0575093	0.062643	0.047207	0.0380491	0.0298587	0.026055	0.0214352	0.0148097	0.0123185
18.6	0.125099	0.136851	0.0954841	0.088332	0.0703165	0.0580343	0.0638702	0.0476718	0.0388514	0.0301639	0.026347	0.0216583	0.0155532	0.0124479
18.8	0.126267	0.137603	0.0968547	0.0890116	0.071313	0.0585573	0.0643245	0.0481355	0.0398271	0.0304686	0.0265757	0.0218812	0.0164339	0.0125772
19	0.126883	0.138345	0.0979346	0.0896866	0.0720106	0.0590784	0.0649884	0.0485984	0.0404244	0.0307729	0.0273027	0.0221039	0.0166769	0.0127064
19.2	0.127829	0.139078	0.0989223	0.090357	0.0728793	0.0595976	0.0652435	0.0490602	0.0409347	0.0310768	0.0273892	0.0223263	0.0168721	0.0128355
19.4	0.128335	0.1398	0.0994738	0.0910229	0.0739315	0.060115	0.0655553	0.0495211	0.0414277	0.0313803	0.0280343	0.0225486	0.017038	0.0129646
19.6	0.128088	0.140514	0.0997319	0.0916844	0.0738426	0.0606304	0.0653285	0.049981	0.0415438	0.0316834	0.0279611	0.0227707	0.0171047	0.0130935
19.8	0.12899	0.141219	0.100919	0.0923413	0.0748981	0.061144	0.0658702	0.05044	0.042076	0.0319861	0.0290892	0.0229926	0.0176872	0.0132223
20	0.129282	0.141914	0.10103	0.0929939	0.0750778	0.0616556	0.0661387	0.050898	0.0420914	0.0322884	0.0297201	0.0232142	0.0177851	0.013351
20.2	0.129452	0.1426	0.101482	0.093642	0.0750735	0.0621655	0.0659034	0.051355	0.0417409	0.0325903	0.0297858	0.0234357	0.0173209	0.0134797
20.4	0.130416	0.143278	0.102359	0.0942857	0.0760498	0.0626734	0.0663641	0.0518111	0.0419397	0.0328918	0.0310121	0.0236569	0.0177926	0.0136082
20.6	0.130969	0.143946	0.102642	0.0949251	0.07566	0.0631795	0.0660752	0.0522663	0.0417271	0.0331929	0.0309648	0.023878	0.0173707	0.0137367
20.8	0.131163	0.144606	0.102704	0.0955602	0.0754345	0.0636838	0.0653565	0.0527204	0.0414947	0.0334936	0.030312	0.0240988	0.0167225	0.0138651
21	0.131754	0.145258	0.10361	0.096191	0.0755448	0.0641862	0.0657153	0.0531737	0.0415149	0.033794	0.0308234	0.0243195	0.0168436	0.0139933
21.2	0.13228	0.145901	0.104187	0.0968176	0.0750403	0.0646868	0.065912	0.0536259	0.0416005	0.0340939	0.0303431	0.0245399	0.0162192	0.0141215
21.4	0.13271	0.146536	0.103948	0.0974399	0.0750817	0.0651855	0.0660327	0.0540773	0.0417948	0.0343934	0.0300051	0.0247602	0.0162778	0.0142496
21.6	0.132916	0.147162	0.103672	0.098058	0.0750336	0.0656825	0.0660874	0.0545277	0.0415122	0.0346926	0.0296946	0.0249802	0.015863	0.0143776
21.8	0.133404	0.147781	0.10339	0.0986719	0.074892	0.0661776	0.0659462	0.0549771	0.0418034	0.0349913	0.029676	0.0252	0.015819	0.0145054
22	0.13361	0.148391	0.103037	0.0992818	0.0750344	0.066671	0.0664154	0.0554256	0.0420435	0.0352897	0.0296204	0.0254196	0.0155256	0.0146333
22.2	0.134613	0.148994	0.103356	0.0998874	0.0752653	0.0671625	0.0666533	0.0558732	0.0422862	0.0355877	0.0294601	0.025639	0.0155114	0.014761
22.4	0.135095	0.149589	0.104025	0.100489	0.0754844	0.0676522	0.0671302	0.0563198	0.0428921	0.0358852	0.0293626	0.0258583	0.0156507	0.0148886
22.6	0.136485	0.150176	0.104682	0.101087	0.0758139	0.0681402	0.0677417	0.0567655	0.0433906	0.0361824	0.0292632	0.0260773	0.015731	0.0150161
22.8	0.137341	0.150756	0.105469	0.10168	0.0766509	0.0686263	0.0684664	0.0572102	0.0438839	0.0364792	0.029702	0.0262961	0.0159841	0.0151435
23	0.137911	0.151328	0.10594	0.10227	0.077544	0.0691107	0.0692762	0.0576541	0.0440274	0.0367756	0.0303745	0.0265147	0.0162735	0.0152708
23.2	0.138226	0.151892	0.1066	0.102855	0.0786018	0.0695933	0.0701151	0.058097	0.0445469	0.0370716	0.0306	0.0267331	0.0165751	0.0153981
23.4	0.138587	0.15245	0.107251	0.103437	0.0796808	0.0700742	0.0707297	0.058539	0.044823	0.0373672	0.0311337	0.0269513	0.0172348	0.0155252
23.6	0.139136	0.153	0.108091	0.104014	0.0804655	0.0705533	0.0712414	0.05898	0.0450835	0.0376625	0.0313708	0.0271693	0.0178777	0.0156523
23.8	0.140475	0.153543	0.109168	0.104588	0.0815501	0.0710307	0.0721564	0.0594201	0.0455873	0.0379573	0.0319008	0.0273871	0.0181768	0.0157792
24	0.141094	0.154079	0.109553	0.105158	0.0820366	0.0715063	0.0721742	0.0598593	0.0458235	0.0382518	0.0320899	0.0276047	0.0184905	0.0159061
24.2	0.14223	0.154608	0.11094	0.105724	0.0826619	0.0719802	0.0729418	0.0602976	0.0461508	0.0385458	0.0328769	0.0278221	0.0192851	0.0160329
24.4	0.143318	0.15513	0.111366	0.106286	0.0842052	0.0724523	0.0736596	0.060735	0.046808	0.0388395	0.0336658	0.0280393	0.0200373	0.0161596
24.6	0.143636	0.155646	0.111867	0.106845	0.0844024	0.0729228	0.0740828	0.0611714	0.0471896	0.0391328	0.0333867	0.0282563	0.0200268	0.0162862
24.8	0.143957	0.156155	0.112098	0.107399	0.0847325	0.0733915	0.0745778	0.061607	0.0471084	0.0394257	0.0334539	0.0284731	0.0202136	0.0164127
25	0.144632	0.156657	0.112734	0.10795	0.0849986	0.0738585	0.0754867	0.0620416	0.0472689	0.0397183	0.0336473	0.0286897	0.0204483	0.0165391
25.2	0.144964	0.157153	0.112879	0.108497	0.0853938	0.0743238	0.0760837	0.0624753	0.0477881	0.0400104	0.0337025	0.028906	0.0200972	0.0166654
25.4	0.145587	0.157642	0.113392	0.109041	0.0862705	0.0747874	0.0768441	0.0629081	0.0484493	0.0403022	0.0344251	0.0291222	0.0202583	0.0167916
25.6	0.146404	0.158125	0.11358	0.109581	0.0864897	0.0752494	0.0765754	0.06334	0.0486852	0.0405935	0.0348815	0.0293382	0.0200427	0.0169177
25.8	0.146348	0.158602	0.113416	0.110117	0.0863681	0.0757096	0.0760291	0.063771	0.0485833	0.0408845	0.0347943	0.029554	0.0195208	0.0170437
26	0.146427	0.159073	0.113329	0.110649	0.0866719	0.0761682	0.0763695	0.0642011	0.0491191	0.0411751	0.0350057	0.0297696	0.0193771	0.0171697
26.2	0.146951	0.159537	0.113724	0.111178	0.086814	0.076625	0.0766744	0.0646303	0.0496632	0.0414654	0.035742	0.029985	0.0195679	0.0172955
26.4	0.147267	0.159996	0.113737	0.111704	0.0871188	0.0770803	0.0769191	0.0650586	0.050322	0.0417552	0.0360358	0.0302002	0.0195483	0.0174213
26.6	0.147321	0.160448	0.11356	0.112226	0.0872825	0.0775338	0.0772602	0.065486	0.050405	0.0420447	0.0362362	0.0304152	0.019515	0.017547
26.8	0.147928	0.160895	0.11432	0.112744	0.0876525	0.0779857	0.0780515	0.0659126	0.0508143	0.0423338	0.0365936	0.03063	0.0201676	0.0176725
27	0.148118	0.161336	0.114645	0.113259	0.0877859	0.078436	0.0781408	0.0663382	0.051305	0.0426224	0.0368788	0.0308446	0.0205314	0.017798
27.2	0.148282	0.161771	0.114952	0.11377	0.0876756	0.0788846	0.0785746	0.0667629	0.0514987	0.0429108	0.0365837	0.031059	0.0203128	0.0179234
27.4	0.148297	0.162201	0.115369	0.114278	0.0878397	0.0793316	0.0785763	0.0671867	0.0517443	0.0431987	0.036369	0.0312732	0.0209146	0.0180487
27.6	0.148794	0.162625	0.115948	0.114782	0.0877866	0.0797769	0.0785876	0.0676097	0.0518261	0.0434863	0.0366319	0.0314872	0.021283	0.0181739
27.8	0.15005	0.163044	0.116289	0.115283	0.0879175	0.0802206	0.0790179	0.0680317	0.0525627	0.0437735	0.0370494	0.031701	0.0221955	0.0182991
28	0.15007	0.163457	0.115813	0.115781	0.0872639	0.0806627	0.0783252	0.0684529	0.0518275	0.0440603	0.0366959	0.0319146	0.0219994	0.0184241
28.2	0.150462	0.163865	0.116583	0.116275	0.0874107	0.0811032	0.0789061	0.0688732	0.0515633	0.0443467	0.0365888	0.032128	0.0217441	0.018549
28.4	0.151231	0.164268	0.116952	0.116766	0.0885974	0.0815421	0.079487	0.0692926	0.0519818	0.0446328	0.0365636	0.0323412	0.0219181	0.0186739
28.6	0.151859	0.164665	0.117994	0.117254	0.0887245	0.0819794	0.080264	0.0697112	0.0521013	0.0449184	0.0366296	0.0325542	0.0220826	0.0187986
28.8	0.152079	0.165057	0.118093	0.117739	0.0885726	0.0824151	0.0802472	0.0701289	0.0513874	0.0452038	0.0365516	0.032767	0.0214398	0.0189233
29	0.152496	0.165445	0.118956	0.11822	0.0892813	0.0828492	0.0809272	0.0705456	0.0516043	0.0454887	0.0367074	0.0329796	0.02148	0.0190479
29.2	0.152861	0.165827	0.119649	0.118697	0.089863	0.0832817	0.0814019	0.0709616	0.05185	0.0457732	0.0372977	0.0331921	0.0211662	0.0191723
29.4	0.153094	0.166204	0.120701	0.119172	0.0901052	0.0837126	0.08168	0.0713766	0.0516069	0.0460574	0.0374821	0.0334043	0.0209509	0.0192967
29.6	0.153966	0.166576	0.121276	0.119644	0.0906212	0.084142	0.0819467	0.0717908	0.0515863	0.0463412	0.0376042	0.0336163	0.0211098	0.019421
29.8	0.153793	0.166944	0.121576	0.120112	0.090939	0.0845698	0.0824986	0.0722041	0.0513884	0.0466247	0.038025	0.0338281	0.0206778	0.0195452
30	0.154732	0.167307	0.121926	0.120577	0.0916807	0.084996	0.0830155	0.0726166	0.0521875	0.0469077	0.0386847	0.0340398	0.0209811	0.0196693
30.2	0.155286	0.167665	0.122494	0.121039	0.0920881	0.0854207	0.0834063	0.0730281	0.0525927	0.0471904	0.0391255	0.0342512	0.0211176	0.0197934
30.4	0.155822	0.168018	0.122638	0.121498	0.0929091	0.0858438	0.0837189	0.0734388	0.0528105	0.0474727	0.0388829	0.0344624	0.021245	0.0199173
30.6	0.15604	0.168367	0.12295	0.121953	0.0931813	0.0862654	0.0836651	0.0738487	0.0529722	0.0477547	0.0385934	0.0346735	0.0214021	0.0200411
30.8	0.157141	0.168712	0.123923	0.122406	0.0939976	0.0866855	0.0836331	0.0742577	0.0536842	0.0480363	0.0385954	0.0348844	0.021749	0.0201649
31	0.157236	0.169052	0.124136	0.122856	0.0939463	0.087104	0.0833652	0.0746659	0.053874	0.0483174	0.0384138	0.035095	0.0216094	0.0202885
31.2	0.157861	0.169387	0.124448	0.123302	0.094207	0.087521	0.0838283	0.0750732	0.053998	0.0485983	0.0386783	0.0353055	0.0219923	0.0204121
31.4	0.157731	0.169719	0.124639	0.123746	0.094169	0.0879365	0.0839012	0.0754796	0.0538069	0.0488788	0.0386032	0.0355157	0.02252	0.0205356
31.6	0.158575	0.170046	0.124929	0.124186	0.0947643	0.0883504	0.0839351	0.0758852	0.0539374	0.0491588	0.03909	0.0357258	0.0230116	0.020659
31.8	0.158956	0.170368	0.12472	0.124624	0.0950198	0.0887629	0.083915	0.0762899	0.0537026	0.0494386	0.0389096	0.0359357	0.0231471	0.0207823
32	0.158899	0.170687	0.124647	0.125059	0.0953032	0.0891738	0.0838153	0.0766938	0.0534384	0.0497179	0.0388077	0.0361454	0.0227764	0.0209055
32.2	0.159999	0.171001	0.126092	0.12549	0.0963563	0.0895833	0.085007	0.0770969	0.0544695	0.0499969	0.0397286	0.0363549	0.0232709	0.0210286
32.4	0.160875	0.171312	0.126659	0.125919	0.0970799	0.0899912	0.0859886	0.0774991	0.0551217	0.0502756	0.0403854	0.0365642	0.0235959	0.0211517
32.6	0.160994	0.171618	0.126994	0.126345	0.0974193	0.0903977	0.0864817	0.0779005	0.0552737	0.0505538	0.04078	0.0367733	0.0237818	0.0212746
32.8	0.160773	0.171921	0.127263	0.126768	0.0972782	0.0908027	0.0864086	0.078301	0.0556352	0.0508317	0.0406382	0.0369822	0.0227971	0.0213975
33	0.161334	0.172219	0.127762	0.127188	0.0976908	0.0912062	0.0877092	0.0787007	0.0564222	0.0511093	0.0411312	0.0371909	0.0234921	0.0215202
33.2	0.162187	0.172514	0.128372	0.127606	0.0980555	0.0916082	0.0887254	0.0790995	0.0571714	0.0513864	0.0414175	0.0373994	0.0236521	0.0216429
33.4	0.162582	0.172805	0.129392	0.12802	0.0982135	0.0920088	0.0896819	0.0794976	0.0574173	0.0516632	0.0416356	0.0376078	0.0238469	0.0217655
33.6	0.163228	0.173092	0.130034	0.128432	0.0989164	0.0924079	0.0903371	0.0798947	0.0586427	0.0519396	0.0428427	0.0378159	0.0247346	0.021888
33.8	0.163422	0.173375	0.130802	0.128841	0.0992213	0.0928055	0.0904758	0.0802911	0.0592319	0.0522157	0.0433944	0.0380238	0.0245796	0.0220104
34	0.163758	0.173655	0.131251	0.129247	0.0996782	0.0932017	0.0899551	0.0806866	0.0597898	0.0524914	0.0433978	0.0382316	0.0243627	0.0221327
34.2	0.163765	0.173931	0.131986	0.12965	0.0996672	0.0935965	0.0900908	0.0810813	0.0599524	0.0527668	0.043217	0.0384391	0.0243424	0.0222549
34.4	0.164461	0.174203	0.132449	0.130051	0.100347	0.0939898	0.0905474	0.0814752	0.0602083	0.0530418	0.0434714	0.0386465	0.024745	0.022377
34.6	0.164618	0.174472	0.133119	0.130449	0.100508	0.0943817	0.0899953	0.0818682	0.0599611	0.0533164	0.0432009	0.0388537	0.024636	0.0224991
34.8	0.165395	0.174738	0.134052	0.130844	0.101374	0.0947721	0.0902347	0.0822604	0.0602841	0.0535907	0.0434424	0.0390607	0.02507	0.0226211
35	0.165756	0.175	0.134517	0.131237	0.101822	0.0951611	0.0903914	0.0826518	0.0601018	0.0538646	0.0436846	0.0392675	0.0255665	0.0227429
35.2	0.165632	0.175259	0.134237	0.131627	0.101927	0.0955487	0.0903592	0.0830424	0.0594728	0.0541381	0.0428957	0.0394741	0.0255334	0.0228647
35.4	0.165536	0.175514	0.134883	0.132015	0.101861	0.0959349	0.0902642	0.0834322	0.0589641	0.0544113	0.0426216	0.0396805	0.0257012	0.0229864
35.6	0.165904	0.175766	0.135189	0.132399	0.102513	0.0963197	0.0903814	0.0838211	0.0591814	0.0546841	0.0427217	0.0398867	0.0261579	0.023108
35.8	0.16609	0.176015	0.134879	0.132781	0.102309	0.0967031	0.0903423	0.0842093	0.0589754	0.0549566	0.0420661	0.0400927	0.0260957	0.0232295
36	0.166798	0.176261	0.135223	0.133161	0.10278	0.0970851	0.091128	0.0845966	0.0594672	0.0552287	0.042254	0.0402986	0.0266713	0.0233509
36.2	0.166956	0.176503	0.134932	0.133538	0.102699	0.0974657	0.0914871	0.0849831	0.0594848	0.0555004	0.0422793	0.0405042	0.0267772	0.0234723
36.4	0.166807	0.176742	0.134532	0.133912	0.102871	0.0978449	0.0916784	0.0853688	0.0591205	0.0557718	0.0418602	0.0407097	0.0265445	0.0235935
36.6	0.166938	0.176979	0.134184	0.134284	0.102574	0.0982227	0.0917306	0.0857537	0.059247	0.0560428	0.0415757	0.0409149	0.0264692	0.0237147
36.8	0.168092	0.177212	0.13495	0.134654	0.102874	0.0985991	0.0924663	0.0861378	0.0601764	0.0563135	0.0419274	0.04112	0.0265341	0.0238357
37	0.168809	0.177442	0.134692	0.135021	0.102962	0.0989742	0.0932395	0.0865211	0.0602126	0.0565838	0.0419293	0.0413249	0.0269879	0.0239567
37.2	0.169241	0.177669	0.135012	0.135385	0.103152	0.0993479	0.0935185	0.0869035	0.0605679	0.0568538	0.041834	0.0415296	0.0270735	0.0240776
37.4	0.169345	0.177893	0.135198	0.135747	0.103029	0.0997202	0.093442	0.0872852	0.0610449	0.0571234	0.0423046	0.0417341	0.0269701	0.0241984
37.6	0.169752	0.178115	0.136126	0.136107	0.103503	0.100091	0.0936436	0.0876661	0.0618454	0.0573927	0.0437114	0.0419384	0.0270003	0.0243191
37.8	0.170129	0.178333	0.136966	0.136464	0.103868	0.100461	0.0937001	0.0880462	0.0620685	0.0576616	0.0440176	0.0421426	0.0263867	0.0244397
38	0.170751	0.178549	0.136913	0.136819	0.104277	0.100829	0.0939247	0.0884255	0.0622709	0.0579301	0.0447358	0.0423465	0.0265467	0.0245603
38.2	0.171433	0.178762	0.137594	0.137171	0.104679	0.101196	0.0945272	0.088804	0.0623227	0.0581983	0.0449482	0.0425502	0.0268691	0.0246807
38.4	0.172085	0.178972	0.138384	0.137521	0.105426	0.101562	0.0944761	0.0891817	0.0620594	0.0584662	0.0454936	0.0427538	0.02655	0.0248011
38.6	0.171983	0.179179	0.139205	0.137869	0.105731	0.101926	0.0941725	0.0895586	0.0619196	0.0587337	0.0454302	0.0429572	0.026279	0.0249214
38.8	0.172616	0.179384	0.140059	0.138214	0.106267	0.102289	0.0943166	0.0899347	0.0627618	0.0590008	0.0459282	0.0431604	0.0265535	0.0250415
39	0.173229	0.179586	0.141003	0.138557	0.106718	0.10265	0.0944692	0.0903101	0.0633492	0.0592676	0.0464787	0.0433634	0.0268449	0.0251617
39.2	0.172889	0.179785	0.140894	0.138897	0.106561	0.103011	0.0943189	0.0906846	0.0629501	0.059534	0.0452443	0.0435662	0.0266822	0.0252817
39.4	0.173256	0.179982	0.141416	0.139236	0.106473	0.10337	0.0948274	0.0910584	0.0630163	0.0598001	0.0455597	0.0437688	0.0267522	0.0254016
39.6	0.172967	0.180176	0.141254	0.139572	0.106968	0.103727	0.0949358	0.0914314	0.0630753	0.0600659	0.0450894	0.0439712	0.0265958	0.0255214
39.8	0.172921	0.180368	0.14103	0.139905	0.107074	0.104084	0.0948512	0.0918036	0.0632759	0.0603313	0.0444155	0.0441735	0.0268624	0.0256412
40	0.172978	0.180558	0.141247	0.140237	0.107596	0.104439	0.0949526	0.092175	0.063256	0.0605963	0.0449025	0.0443755	0.027229	0.0257608
40.2	0.173071	0.180744	0.141451	0.140566	0.107988	0.104793	0.0953921	0.0925456	0.0640027	0.060861	0.0456407	0.0445774	0.0276357	0.0258804
40.4	0.173424	0.180929	0.141137	0.140893	0.108194	0.105145	0.0956797	0.0929155	0.0641816	0.0611253	0.0457574	0.0447791	0.0273576	0.0259999
40.6	0.173997	0.181111	0.141252	0.141218	0.108433	0.105496	0.0958966	0.0932846	0.0647172	0.0613893	0.0460255	0.0449806	0.0273089	0.0261193
40.8	0.174482	0.181291	0.141321	0.141541	0.108848	0.105846	0.0960535	0.0936529	0.0651527	0.061653	0.0462922	0.0451819	0.0276744	0.0262386
41	0.174809	0.181468	0.141158	0.141861	0.109065	0.106195	0.0959131	0.0940205	0.06516	0.0619163	0.0459792	0.0453831	0.027735	0.0263578
41.2	0.175326	0.181643	0.141305	0.14218	0.109196	0.106542	0.0962291	0.0943873	0.0656444	0.0621792	0.0460961	0.045584	0.0277558	0.026477
41.4	0.176018	0.181816	0.141774	0.142496	0.109865	0.106888	0.0968161	0.0947533	0.0659839	0.0624418	0.0470172	0.0457847	0.0277742	0.026596
41.6	0.176828	0.181987	0.142439	0.14281	0.110482	0.107233	0.0972518	0.0951186	0.0661644	0.0627041	0.0479163	0.0459853	0.0278168	0.026715
41.8	0.177119	0.182155	0.142508	0.143122	0.110996	0.107577	0.0973599	0.095483	0.066026	0.062966	0.0481358	0.0461857	0.0280048	0.0268338
42	0.177641	0.182321	0.142316	0.143431	0.111345	0.107919	0.0976764	0.0958468	0.0661567	0.0632276	0.0485128	0.0463859	0.0281422	0.0269526
42.2	0.178087	0.182486	0.143122	0.143739	0.111838	0.10826	0.0983973	0.0962097	0.0659764	0.0634888	0.048319	0.0465859	0.0279935	0.0270713
42.4	0.178526	0.182647	0.144089	0.144045	0.112543	0.1086	0.0989023	0.0965719	0.0660428	0.0637497	0.0488591	0.0467858	0.0280794	0.02719
42.6	0.178911	0.182807	0.144808	0.144348	0.112872	0.108938	0.0990194	0.0969334	0.0662844	0.0640103	0.0487592	0.0469854	0.0285351	0.0273085
42.8	0.179262	0.182965	0.145194	0.14465	0.113291	0.109276	0.0990829	0.0972941	0.0663445	0.0642705	0.0487909	0.0471849	0.0288303	0.0274269
43	0.179776	0.183121	0.145563	0.144949	0.113353	0.109612	0.0996968	0.097654	0.0664042	0.0645303	0.0487079	0.0473841	0.0294376	0.0275453
43.2	0.179595	0.183275	0.145439	0.145247	0.113192	0.109947	0.0999068	0.0980132	0.0660202	0.0647898	0.0480428	0.0475832	0.0292672	0.0276635
43.4	0.179687	0.183426	0.145308	0.145542	0.112586	0.11028	0.100305	0.0983716	0.065425	0.065049	0.0478548	0.0477821	0.0286598	0.0277817
43.6	0.179765	0.183576	0.145655	0.145836	0.112799	0.110613	0.100353	0.0987293	0.065508	0.0653079	0.0480583	0.0479808	0.0286219	0.0278998
43.8	0.180201	0.183724	0.145837	0.146127	0.112738	0.110944	0.100653	0.0990862	0.0656809	0.0655664	0.0481722	0.0481794	0.0291795	0.0280178
44	0.180866	0.18387	0.14677	0.146417	0.112892	0.111274	0.101563	0.0994424	0.0663585	0.0658245	0.0488677	0.0483777	0.0297297	0.0281358
44.2	0.181055	0.184014	0.147031	0.146704	0.113221	0.111603	0.102123	0.0997979	0.0672521	0.0660823	0.0491571	0.0485759	0.0300661	0.0282536
44.4	0.18154	0.184156	0.146569	0.14699	0.1133	0.111931	0.10214	0.100153	0.0671467	0.0663398	0.0491845	0.0487739	0.0303894	0.0283714
44.6	0.181681	0.184297	0.146861	0.147273	0.113379	0.112257	0.101529	0.100507	0.067436	0.066597	0.0488484	0.0489717	0.0308436	0.028489
44.8	0.181159	0.184435	0.146108	0.147555	0.112951	0.112582	0.10081	0.10086	0.067274	0.0668538	0.0483489	0.0491693	0.0306426	0.0286066
45	0.181845	0.184572	0.146858	0.147835	0.113938	0.112906	0.101104	0.101212	0.067958	0.0671102	0.0484	0.0493668	0.0308177	0.0287241
45.2	0.181803	0.184707	0.147034	0.148113	0.113895	0.113229	0.101194	0.101564	0.0677669	0.0673663	0.0482564	0.049564	0.0303613	0.0288415
45.4	0.182351	0.18484	0.147889	0.148389	0.115099	0.113551	0.101728	0.101915	0.0683501	0.0676221	0.0492305	0.0497611	0.0310045	0.0289588
45.6	0.182493	0.184972	0.147986	0.148663	0.11527	0.113872	0.101769	0.102265	0.0682371	0.0678776	0.049271	0.049958	0.031052	0.029076
45.8	0.182757	0.185102	0.14811	0.148936	0.11572	0.114191	0.102207	0.102615	0.0682003	0.0681327	0.0497751	0.0501547	0.031086	0.0291932
46	0.183647	0.18523	0.148145	0.149206	0.116613	0.114509	0.102999	0.102964	0.0686381	0.0683875	0.0497896	0.0503512	0.0310398	0.0293103
46.2	0.184629	0.185356	0.148906	0.149475	0.117601	0.114826	0.104024	0.103312	0.0693604	0.0686419	0.0501609	0.0505475	0.0315774	0.0294272
46.4	0.184981	0.185481	0.149239	0.149742	0.118109	0.115142	0.104295	0.103659	0.0695295	0.068896	0.0504167	0.0507437	0.0316475	0.0295441
46.6	0.185386	0.185605	0.14933	0.150007	0.118256	0.115457	0.104297	0.104006	0.0695234	0.0691498	0.0498299	0.0509397	0.0314256	0.0296609
46.8	0.185113	0.185726	0.149306	0.15027	0.118079	0.11577	0.104532	0.104351	0.0696529	0.0694033	0.0494909	0.0511355	0.0309596	0.0297777
47	0.185565	0.185846	0.149644	0.150532	0.117531	0.116083	0.105071	0.104697	0.0699213	0.0696564	0.0496568	0.0513311	0.030561	0.0298943
47.2	0.186241	0.185965	0.150136	0.150792	0.117896	0.116394	0.105656	0.105041	0.0696284	0.0699092	0.0499985	0.0515265	0.0303978	0.0300109
47.4	0.186481	0.186082	0.14997	0.15105	0.117563	0.116704	0.105739	0.105385	0.069189	0.0701616	0.049546	0.0517218	0.0301819	0.0301273
47.6	0.18711	0.186197	0.150601	0.151306	0.118053	0.117013	0.106181	0.105728	0.069601	0.0704137	0.0500675	0.0519169	0.0307094	0.0302437
47.8	0.187224	0.186311	0.151306	0.151561	0.118353	0.117321	0.106618	0.10607	0.0698114	0.0706655	0.0501024	0.0521118	0.0311778	0.03036
48	0.187784	0.186424	0.152116	0.151813	0.118503	0.117628	0.107211	0.106412	0.0702778	0.070917	0.0502696	0.0523065	0.0315382	0.0304762
48.2	0.187427	0.186535	0.152065	0.152065	0.118461	0.117934	0.106598	0.106752	0.0702357	0.0711681	0.0499586	0.052501	0.0312601	0.0305923
48.4	0.187802	0.186645	0.152325	0.152314	0.118872	0.118238	0.106946	0.107093	0.0707021	0.0714189	0.0502445	0.0526954	0.0317031	0.0307084
48.6	0.188166	0.186753	0.152959	0.152562	0.119151	0.118542	0.106934	0.107432	0.0710046	0.0716693	0.0505826	0.0528895	0.0319757	0.0308243
48.8	0.187776	0.18686	0.15299	0.152808	0.118985	0.118844	0.10673	0.107771	0.0710412	0.0719195	0.0506664	0.0530835	0.0315123	0.0309402
49	0.187665	0.186965	0.153925	0.153052	0.119414	0.119145	0.10684	0.108109	0.0712647	0.0721693	0.0510524	0.0532774	0.0316414	0.031056
49.2	0.187664	0.187069	0.15412	0.153295	0.119361	0.119445	0.106709	0.108446	0.0710939	0.0724187	0.0516875	0.053471	0.0317786	0.0311717
49.4	0.187832	0.187172	0.154024	0.153536	0.119403	0.119744	0.106922	0.108783	0.0714834	0.0726679	0.0517279	0.0536645	0.0322131	0.0312873
49.6	0.188091	0.187273	0.154276	0.153776	0.119832	0.120042	0.106917	0.109119	0.0714565	0.0729167	0.0519162	0.0538577	0.0320873	0.0314029
49.8	0.18862	0.187373	0.154444	0.154014	0.120329	0.120339	0.106852	0.109454	0.0720478	0.0731652	0.0524186	0.0540508	0.0320487	0.0315183
50	0.189329	0.187472	0.154938	0.15425	0.121337	0.120635	0.10743	0.109788	0.0724518	0.0734134	0.0526942	0.0542437	0.0323928	0.0316337
50.2	0.189552	0.18757	0.155199	0.154485	0.121304	0.120929	0.107825	0.110122	0.0729622	0.0736612	0.0531009	0.0544365	0.0325518	0.0317489
50.4	0.190195	0.187666	0.155338	0.154718	0.121818	0.121223	0.108233	0.110455	0.0731253	0.0739087	0.0530043	0.054629	0.0326468	0.0318642
50.6	0.190436	0.187761	0.155505	0.154949	0.12223	0.121516	0.10858	0.110787	0.0733059	0.0741559	0.052923	0.0548214	0.0325158	0.0319793
50.8	0.190355	0.187855	0.155826	0.155179	0.122317	0.121807	0.108977	0.111119	0.0736304	0.0744028	0.0533662	0.0550136	0.032397	0.0320943
51	0.191143	0.187947	0.15624	0.155408	0.122955	0.122098	0.109879	0.11145	0.0735727	0.0746493	0.054273	0.0552057	0.0330816	0.0322092
51.2	0.191628	0.188039	0.156326	0.155634	0.12384	0.122387	0.110156	0.11178	0.0734077	0.0748955	0.0548068	0.0553975	0.0338769	0.0323241
51.4	0.192402	0.188129	0.156566	0.15586	0.12436	0.122675	0.11071	0.11211	0.0738722	0.0751414	0.0553511	0.0555892	0.0344756	0.0324389
51.6	0.192532	0.188218	0.156534	0.156084	0.124555	0.122962	0.111083	0.112439	0.0739357	0.075387	0.0555301	0.0557807	0.0344626	0.0325536
51.8	0.192516	0.188306	0.15673	0.156306	0.124802	0.123249	0.111241	0.112767	0.0736485	0.0756322	0.0557713	0.055972	0.0340863	0.0326682
52	0.1928	0.188393	0.15713	0.156527	0.12516	0.123534	0.111706	0.113095	0.0738576	0.0758771	0.0559456	0.0561632	0.0341599	0.0327827
52.2	0.192697	0.188478	0.157153	0.156746	0.125268	0.123818	0.111752	0.113422	0.0739111	0.0761217	0.055546	0.0563541	0.0338851	0.0328971
52.4	0.19292	0.188563	0.157388	0.156964	0.125559	0.124101	0.11244	0.113748	0.0741132	0.076366	0.0558363	0.0565449	0.0341573	0.0330115
52.6	0.192627	0.188646	0.1574	0.15718	0.125476	0.124383	0.112351	0.114073	0.0734829	0.07661	0.0554848	0.0567355	0.0339664	0.0331258
52.8	0.192192	0.188729	0.157254	0.157395	0.125362	0.124664	0.111948	0.114398	0.0734128	0.0768536	0.054797	0.056926	0.0337785	0.03324
53	0.19223	0.18881	0.157309	0.157609	0.125519	0.124944	0.112334	0.114722	0.0737035	0.0770969	0.0547922	0.0571162	0.0339924	0.0333541
53.2	0.192525	0.18889	0.15762	0.157821	0.125385	0.125223	0.1128	0.115046	0.0739284	0.0773399	0.0547274	0.0573063	0.0342494	0.0334681
53.4	0.192486	0.188969	0.15776	0.158031	0.12483	0.125501	0.112675	0.115369	0.0736416	0.0775826	0.0543093	0.0574962	0.0341406	0.033582
53.6	0.192721	0.189047	0.158293	0.15824	0.125298	0.125778	0.112469	0.115691	0.0739562	0.077825	0.0546161	0.0576859	0.0340473	0.0336959
53.8	0.19308	0.189125	0.15846	0.158448	0.125262	0.126054	0.112589	0.116012	0.073975	0.078067	0.0547098	0.0578755	0.0341395	0.0338097
54	0.193356	0.189201	0.158689	0.158654	0.125084	0.126329	0.112962	0.116333	0.0738315	0.0783087	0.054759	0.0580649	0.0341405	0.0339233
54.2	0.193471	0.189276	0.158361	0.158859	0.124308	0.126603	0.113148	0.116653	0.0741089	0.0785501	0.0541365	0.0582541	0.0335495	0.034037
54.4	0.193924	0.18935	0.15861	0.159063	0.12436	0.126876	0.11318	0.116972	0.074352	0.0787912	0.0541207	0.0584431	0.0335484	0.0341505
54.6	0.194332	0.189423	0.159447	0.159265	0.125052	0.127148	0.114062	0.117291	0.0750209	0.079032	0.0545974	0.058632	0.0338839	0.0342639
54.8	0.194953	0.189496	0.159951	0.159466	0.125589	0.127418	0.114834	0.117609	0.0756391	0.0792724	0.054971	0.0588206	0.0340087	0.0343773
55	0.195825	0.189567	0.160231	0.159665	0.125965	0.127688	0.115194	0.117927	0.0758362	0.0795126	0.0554698	0.0590091	0.0343848	0.0344906
55.2	0.196309	0.189638	0.160797	0.159864	0.126247	0.127957	0.115256	0.118243	0.0763731	0.0797524	0.0558195	0.0591975	0.0343253	0.0346038
55.4	0.197214	0.189707	0.16184	0.16006	0.126627	0.128225	0.115924	0.118559	0.0771656	0.0799919	0.0561994	0.0593856	0.0344026	0.0347169
55.6	0.197576	0.189776	0.162252	0.160256	0.126926	0.128492	0.115588	0.118875	0.0773728	0.0802311	0.0558332	0.0595736	0.0341132	0.0348299
55.8	0.198085	0.189843	0.163023	0.16045	0.128182	0.128758	0.115692	0.11919	0.077736	0.0804699	0.0567823	0.0597614	0.0341209	0.0349428
56	0.198662	0.18991	0.163911	0.160643	0.128733	0.129023	0.115978	0.119504	0.0787315	0.0807085	0.0568523	0.059949	0.0348395	0.0350557
56.2	0.198646	0.189976	0.163436	0.160834	0.128625	0.129288	0.115261	0.119817	0.0786028	0.0809468	0.0562066	0.0601365	0.0344973	0.0351685
56.4	0.198756	0.190042	0.16377	0.161025	0.129084	0.129551	0.115325	0.12013	0.0787518	0.0811847	0.0563816	0.0603238	0.0349574	0.0352812
56.6	0.198884	0.190106	0.163632	0.161214	0.129652	0.129813	0.11564	0.120442	0.0787937	0.0814223	0.0563805	0.0605109	0.0354343	0.0353938
56.8	0.200265	0.190169	0.164304	0.161401	0.130381	0.130074	0.116088	0.120754	0.0799875	0.0816596	0.0570309	0.0606978	0.036553	0.0355063
57	0.200316	0.190232	0.164581	0.161588	0.130489	0.130334	0.115651	0.121064	0.0801278	0.0818966	0.057193	0.0608846	0.0367099	0.0356188
57.2	0.200006	0.190294	0.164561	0.161773	0.130273	0.130594	0.115388	0.121375	0.0794915	0.0821333	0.0569804	0.0610712	0.0365441	0.0357311
57.4	0.199786	0.190355	0.164333	0.161957	0.130226	0.130852	0.115029	0.121684	0.0791345	0.0823697	0.0568982	0.0612576	0.0361976	0.0358434
57.6	0.199531	0.190415	0.164218	0.162139	0.130417	0.131109	0.115158	0.121993	0.0791792	0.0826058	0.056932	0.0614439	0.036235	0.0359556
57.8	0.199594	0.190475	0.164093	0.162321	0.130413	0.131366	0.115224	0.122301	0.0785651	0.0828415	0.0571242	0.06163	0.0360221	0.0360678
58	0.199209	0.190533	0.163787	0.162501	0.129962	0.131621	0.115049	0.122609	0.0782722	0.0830769	0.0568304	0.0618159	0.0355268	0.0361798
58.2	0.19902	0.190591	0.163503	0.16268	0.129827	0.131876	0.115194	0.122916	0.0781768	0.0833121	0.0565536	0.0620016	0.0352044	0.0362918
58.4	0.198955	0.190649	0.163647	0.162858	0.130124	0.13213	0.115379	0.123222	0.0782357	0.0835469	0.0568967	0.0621872	0.035236	0.0364036
58.6	0.199034	0.190705	0.163994	0.163034	0.130794	0.132382	0.116114	0.123528	0.078707	0.0837814	0.0573128	0.0623726	0.035357	0.0365154
58.8	0.198768	0.190761	0.163788	0.16321	0.130583	0.132634	0.116262	0.123833	0.0787807	0.0840156	0.0571959	0.0625578	0.0349124	0.0366271
59	0.198644	0.190816	0.163914	0.163384	0.130388	0.132885	0.116503	0.124137	0.0791303	0.0842495	0.0574487	0.0627428	0.0348018	0.0367388
59.2	0.198427	0.19087	0.164369	0.163557	0.130611	0.133135	0.116888	0.124441	0.0797967	0.0844831	0.0576605	0.0629277	0.0347664	0.0368503
59.4	0.198399	0.190924	0.164698	0.163729	0.130828	0.133384	0.117323	0.124744	0.0804084	0.0847164	0.0579822	0.0631124	0.0348111	0.0369618
59.6	0.198312	0.190977	0.164765	0.1639	0.131079	0.133633	0.117393	0.125047	0.0808934	0.0849494	0.0582853	0.0632969	0.0348306	0.0370732
59.8	0.197802	0.191029	0.16459	0.164069	0.131107	0.13388	0.1177	0.125348	0.0813942	0.085182	0.0587951	0.0634813	0.0347823	0.0371845
60	0.197802	0.19108	0.16459	0.164238	0.131107	0.134126	0.1177	0.12565	0.0813942	0.0854144	0.0587951	0.0636655	0.0347823	0.0372957
60.2	0.197812	0.190978	0.164414	0.16415	0.130539	0.134054	0.118096	0.125582	0.0813432	0.0853686	0.0591527	0.0636314	0.034895	0.0372757
60.4	0.197694	0.190876	0.164006	0.164062	0.129693	0.133982	0.118047	0.125515	0.0812315	0.0853229	0.0593845	0.0635973	0.0346279	0.0372557
60.6	0.19845	0.190773	0.163537	0.163974	0.129602	0.133911	0.11838	0.125448	0.0814387	0.0852771	0.0596921	0.0635632	0.0347916	0.0372358
60.8	0.198689	0.190671	0.163585	0.163886	0.129646	0.133839	0.118781	0.12538	0.081713	0.0852314	0.0602919	0.0635291	0.0349822	0.0372158
61	0.198815	0.190569	0.163136	0.163798	0.129601	0.133767	0.119112	0.125313	0.0814447	0.0851858	0.0604206	0.063495	0.0351774	0.0371959
61.2	0.199066	0.190467	0.163084	0.16371	0.129434	0.133695	0.119693	0.125246	0.0815574	0.0851401	0.0611867	0.063461	0.0356783	0.0371759
61.4	0.198487	0.190365	0.162681	0.163622	0.129095	0.133624	0.119944	0.125179	0.0816604	0.0850945	0.0611811	0.063427	0.0354228	0.037156
61.6	0.198095	0.190263	0.162007	0.163535	0.128984	0.133552	0.119791	0.125112	0.0814886	0.0850488	0.0612172	0.063393	0.0352489	0.0371361
61.8	0.197418	0.190161	0.161249	0.163447	0.128514	0.133481	0.119375	0.125045	0.0809254	0.0850033	0.061084	0.063359	0.0348265	0.0371162
62	0.196703	0.190059	0.160362	0.163359	0.128124	0.133409	0.11902	0.124978	0.0807733	0.0849577	0.060646	0.0633251	0.034367	0.0370963
62.2	0.195876	0.189957	0.160015	0.163272	0.127966	0.133337	0.118365	0.124911	0.0801482	0.0849122	0.0604118	0.0632911	0.0337872	0.0370764
62.4	0.195618	0.189855	0.16051	0.163184	0.128136	0.133266	0.118367	0.124844	0.0799367	0.0848666	0.0608134	0.0632572	0.0342994	0.0370565
62.6	0.195237	0.189753	0.160076	0.163097	0.128074	0.133195	0.118162	0.124777	0.0798878	0.0848211	0.0610691	0.0632233	0.0346638	0.0370367
62.8	0.194475	0.189651	0.159155	0.163009	0.126804	0.133123	0.116822	0.12471	0.0791518	0.0847757	0.0602059	0.0631894	0.0340556	0.0370168
63	0.194103	0.18955	0.158724	0.162922	0.126638	0.133052	0.116221	0.124643	0.0786562	0.0847302	0.0598302	0.0631555	0.0340529	0.036997
63.2	0.193593	0.189448	0.158465	0.162835	0.126535	0.132981	0.11618	0.124576	0.078564	0.0846848	0.0589992	0.0631217	0.0338065	0.0369771
63.4	0.192521	0.189347	0.158057	0.162747	0.126156	0.132909	0.115292	0.12451	0.0783654	0.0846394	0.0586445	0.0630878	0.0330444	0.0369573
63.6	0.192149	0.189245	0.157688	0.16266	0.126208	0.132838	0.11498	0.124443	0.0784704	0.0845941	0.0585645	0.063054	0.0327052	0.0369375
63.8	0.19225	0.189144	0.157723	0.162573	0.126688	0.132767	0.115597	0.124376	0.0791015	0.0845487	0.0585751	0.0630202	0.0331815	0.0369177
64	0.191826	0.189042	0.157418	0.162486	0.126327	0.132696	0.115435	0.124309	0.078303	0.0845034	0.0577909	0.0629864	0.0326883	0.0368979
64.2	0.191802	0.188941	0.157616	0.162399	0.126716	0.132624	0.116109	0.124243	0.0785229	0.0844581	0.0581726	0.0629527	0.0330387	0.0368781
64.4	0.191831	0.18884	0.157575	0.162312	0.12672	0.132553	0.116182	0.124176	0.0787272	0.0844128	0.058286	0.0629189	0.0332081	0.0368584
64.6	0.192709	0.188739	0.158071	0.162225	0.127348	0.132482	0.117019	0.12411	0.0792889	0.0843676	0.0587078	0.0628852	0.0336621	0.0368386
64.8	0.192928	0.188637	0.158979	0.162138	0.12791	0.132411	0.118261	0.124043	0.0799262	0.0843224	0.0592858	0.0628515	0.0343798	0.0368189
65	0.192921	0.188536	0.158381	0.162051	0.127897	0.13234	0.119273	0.123977	0.0799908	0.0842772	0.0597591	0.0628178	0.0350304	0.0367991
65.2	0.192462	0.188435	0.158511	0.161964	0.127597	0.132269	0.120003	0.12391	0.0803059	0.084232	0.060227	0.0627841	0.0349212	0.0367794
65.4	0.191976	0.188334	0.158518	0.161877	0.127623	0.132199	0.120436	0.123844	0.0810541	0.0841868	0.0602714	0.0627505	0.0347827	0.0367597
65.6	0.192349	0.188233	0.158537	0.16179	0.127586	0.132128	0.120642	0.123777	0.0816935	0.0841417	0.0609195	0.0627169	0.0349873	0.03674
65.8	0.19222	0.188132	0.158308	0.161704	0.126985	0.132057	0.12048	0.123711	0.0816034	0.0840966	0.061128	0.0626832	0.0348439	0.0367203
66	0.192321	0.188032	0.157831	0.161617	0.126537	0.131986	0.119905	0.123645	0.0812079	0.0840516	0.0612767	0.0626496	0.0348702	0.0367006
66.2	0.192411	0.187931	0.157969	0.16153	0.12621	0.131915	0.119297	0.123578	0.0806635	0.0840065	0.0617168	0.0626161	0.0347258	0.0366809
66.4	0.192657	0.18783	0.157667	0.161444	0.126442	0.131845	0.118578	0.123512	0.0804785	0.0839615	0.0623146	0.0625825	0.0347733	0.0366613
66.6	0.192061	0.187729	0.157195	0.161357	0.125809	0.131774	0.117923	0.123446	0.07982	0.0839165	0.0620192	0.062549	0.0343788	0.0366416
66.8	0.192063	0.187629	0.157399	0.161271	0.125332	0.131703	0.117199	0.12338	0.0796405	0.0838715	0.0619277	0.0625154	0.0342499	0.036622
67	0.191805	0.187528	0.158016	0.161184	0.125776	0.131633	0.117573	0.123314	0.0799758	0.0838265	0.0623932	0.0624819	0.0343715	0.0366024
67.2	0.191101	0.187428	0.157769	0.161098	0.125722	0.131562	0.117363	0.123248	0.0798391	0.0837816	0.0621651	0.0624484	0.0340105	0.0365827
67.4	0.190096	0.187327	0.157259	0.161012	0.125336	0.131492	0.116613	0.123182	0.0792729	0.0837367	0.0617674	0.062415	0.0331956	0.0365631
67.6	0.189716	0.187227	0.156746	0.160925	0.125156	0.131421	0.11671	0.123116	0.0786747	0.0836918	0.0613813	0.0623815	0.0330513	0.0365435
67.8	0.189111	0.187126	0.15642	0.160839	0.125049	0.131351	0.116851	0.12305	0.0781573	0.0836469	0.0606961	0.0623481	0.0329119	0.0365239
68	0.18926	0.187026	0.156539	0.160753	0.125092	0.13128	0.116581	0.122984	0.0774347	0.0836021	0.0602524	0.0623146	0.0328446	0.0365044
68.2	0.189185	0.186926	0.15679	0.160667	0.125249	0.13121	0.116716	0.122918	0.0774926	0.0835573	0.0603177	0.0622812	0.0330372	0.0364848
68.4	0.189014	0.186826	0.156615	0.160581	0.124904	0.13114	0.116518	0.122852	0.0772568	0.0835125	0.0602048	0.0622479	0.0326043	0.0364652
68.6	0.189012	0.186725	0.156794	0.160495	0.12493	0.131069	0.116838	0.122786	0.0775187	0.0834677	0.0601013	0.0622145	0.0323113	0.0364457
68.8	0.188836	0.186625	0.157043	0.160408	0.125413	0.130999	0.117556	0.12272	0.0782942	0.083423	0.060326	0.0621811	0.0328545	0.0364262
69	0.188229	0.186525	0.156177	0.160323	0.125478	0.130929	0.117615	0.122654	0.0783935	0.0833783	0.060099	0.0621478	0.0328657	0.0364066
69.2	0.188122	0.186425	0.156556	0.160237	0.125522	0.130859	0.117783	0.122589	0.0791083	0.0833336	0.0596335	0.0621145	0.0326087	0.0363871
69.4	0.188546	0.186325	0.156644	0.160151	0.125423	0.130789	0.117893	0.122523	0.080025	0.0832889	0.0592898	0.0620812	0.0328073	0.0363676
69.6	0.189049	0.186226	0.156377	0.160065	0.124931	0.130718	0.117471	0.122457	0.0804304	0.0832443	0.0592997	0.0620479	0.0330263	0.0363481
69.8	0.189099	0.186126	0.155817	0.159979	0.124685	0.130648	0.116566	0.122392	0.0799801	0.0831997	0.0587506	0.0620147	0.0329327	0.0363286
70	0.188846	0.186026	0.15513	0.159893	0.123864	0.130578	0.115361	0.122326	0.079489	0.0831551	0.0582681	0.0619814	0.0325272	0.0363092
70.2	0.189223	0.185926	0.155168	0.159808	0.124236	0.130508	0.11526	0.12226	0.0799622	0.0831105	0.0583925	0.0619482	0.0328064	0.0362897
70.4	0.1893	0.185827	0.155071	0.159722	0.124373	0.130438	0.115016	0.122195	0.0798272	0.0830659	0.0587425	0.061915	0.0331318	0.0362703
70.6	0.189356	0.185727	0.155465	0.159636	0.124244	0.130368	0.115234	0.122129	0.0800344	0.0830214	0.0588873	0.0618818	0.0336838	0.0362508
70.8	0.189583	0.185627	0.155372	0.159551	0.124339	0.130299	0.114716	0.122064	0.0804107	0.0829769	0.0589038	0.0618486	0.0338245	0.0362314
71	0.188741	0.185528	0.154899	0.159465	0.123981	0.130229	0.114561	0.121998	0.0801892	0.0829325	0.0588277	0.0618155	0.0335662	0.036212
71.2	0.188518	0.185429	0.154118	0.15938	0.123384	0.130159	0.114357	0.121933	0.0795243	0.082888	0.0583964	0.0617824	0.0332879	0.0361926
71.4	0.188148	0.185329	0.153841	0.159294	0.123105	0.130089	0.114597	0.121868	0.0788924	0.0828436	0.0581714	0.0617492	0.0333042	0.0361732
71.6	0.188118	0.18523	0.154056	0.159209	0.123074	0.130019	0.115072	0.121802	0.0785657	0.0827992	0.0588464	0.0617161	0.0336311	0.0361538
71.8	0.187846	0.185131	0.153862	0.159124	0.122865	0.12995	0.114991	0.121737	0.0782524	0.0827548	0.0585887	0.0616831	0.0334776	0.0361344
72	0.188014	0.185031	0.15442	0.159038	0.123014	0.12988	0.115636	0.121672	0.0780403	0.0827104	0.0592955	0.06165	0.0339919	0.036115
72.2	0.187805	0.184932	0.154002	0.158953	0.123087	0.12981	0.115918	0.121607	0.0774725	0.0826661	0.0593646	0.061617	0.0337368	0.0360957
72.4	0.187103	0.184833	0.153482	0.158868	0.123248	0.129741	0.115798	0.121541	0.0771255	0.0826218	0.0590984	0.0615839	0.0332287	0.0360763
72.6	0.186899	0.184734	0.153864	0.158783	0.123655	0.129671	0.115874	0.121476	0.0777409	0.0825775	0.0589217	0.0615509	0.0340254	0.036057
72.8	0.186932	0.184635	0.154314	0.158698	0.12419	0.129602	0.116194	0.121411	0.077966	0.0825332	0.0594032	0.0615179	0.0348921	0.0360376
73	0.186434	0.184536	0.153761	0.158613	0.124552	0.129532	0.116242	0.121346	0.0776188	0.082489	0.0590562	0.061485	0.0346625	0.0360183
73.2	0.186329	0.184437	0.153756	0.158528	0.124798	0.129463	0.11648	0.121281	0.077973	0.0824448	0.0590033	0.061452	0.0346747	0.035999
73.4	0.186307	0.184338	0.154105	0.158443	0.1249	0.129394	0.116703	0.121216	0.07794	0.0824006	0.058598	0.0614191	0.0347499	0.0359797
73.6	0.186395	0.184239	0.153681	0.158358	0.124824	0.129324	0.116573	0.121151	0.0782176	0.0823564	0.0584121	0.0613861	0.0349917	0.0359604
73.8	0.186767	0.184141	0.153957	0.158273	0.12529	0.129255	0.116381	0.121086	0.078761	0.0823123	0.0583611	0.0613532	0.0348909	0.0359412
74	0.187026	0.184042	0.15372	0.158188	0.125201	0.129186	0.11628	0.121021	0.0792457	0.0822681	0.0584504	0.0613204	0.034792	0.0359219
74.2	0.187391	0.183943	0.154219	0.158103	0.126151	0.129116	0.116641	0.120956	0.0797956	0.0822241	0.0587268	0.0612875	0.0353587	0.0359027
74.4	0.187266	0.183845	0.153844	0.158018	0.125631	0.129047	0.116679	0.120892	0.0803084	0.08218	0.0589895	0.0612546	0.0353834	0.0358834
74.6	0.187406	0.183746	0.153592	0.157934	0.125635	0.128978	0.116566	0.120827	0.0805394	0.0821359	0.0592934	0.0612218	0.0351504	0.0358642
74.8	0.186645	0.183648	0.152813	0.157849	0.124872	0.128909	0.115567	0.120762	0.0799815	0.0820919	0.0587545	0.061189	0.0339383	0.035845
75	0.185884	0.183549	0.152595	0.157764	0.124501	0.12884	0.115912	0.120697	0.080004	0.0820479	0.0586586	0.0611562	0.0338964	0.0358257
75.2	0.185919	0.183451	0.15259	0.15768	0.124502	0.128771	0.116418	0.120633	0.0799214	0.0820039	0.0589624	0.0611234	0.034569	0.0358065
75.4	0.185067	0.183352	0.152557	0.157595	0.124596	0.128702	0.11606	0.120568	0.0798831	0.08196	0.0592932	0.0610906	0.0346036	0.0357874
75.6	0.18442	0.183254	0.152478	0.157511	0.124503	0.128633	0.116118	0.120503	0.0793885	0.081916	0.0596815	0.0610579	0.0344926	0.0357682
75.8	0.184107	0.183156	0.15268	0.157426	0.12432	0.128564	0.116196	0.120439	0.0792816	0.0818721	0.0595178	0.0610252	0.0346162	0.035749
76	0.183759	0.183058	0.152868	0.157342	0.124482	0.128495	0.116733	0.120374	0.0792627	0.0818283	0.0600913	0.0609925	0.0350827	0.0357298
76.2	0.183488	0.18296	0.152922	0.157258	0.124825	0.128426	0.116512	0.12031	0.0786435	0.0817844	0.0600932	0.0609598	0.0348545	0.0357107
76.4	0.183161	0.182862	0.15312	0.157173	0.125272	0.128357	0.116087	0.120245	0.0786628	0.0817405	0.0601243	0.0609271	0.0354174	0.0356915
76.6	0.182998	0.182764	0.153241	0.157089	0.125289	0.128288	0.115892	0.120181	0.0789312	0.0816967	0.0607321	0.0608944	0.0359352	0.0356724
76.8	0.18257	0.182666	0.153329	0.157005	0.12498	0.12822	0.115969	0.120116	0.0782762	0.081653	0.0609217	0.0608618	0.0358919	0.0356533
77	0.182013	0.182568	0.153117	0.156921	0.124929	0.128151	0.115987	0.120052	0.0778648	0.0816092	0.060587	0.0608292	0.0359271	0.0356342
77.2	0.182373	0.18247	0.153325	0.156837	0.125132	0.128082	0.116153	0.119988	0.0780395	0.0815654	0.0604688	0.0607966	0.0362359	0.0356151
77.4	0.182426	0.182372	0.153194	0.156753	0.124894	0.128013	0.116203	0.119923	0.0778947	0.0815217	0.0597269	0.060764	0.0363157	0.035596
77.6	0.182919	0.182274	0.15231	0.156669	0.12424	0.127945	0.115829	0.119859	0.0783178	0.081478	0.0592617	0.0607314	0.035678	0.0355769
77.8	0.183211	0.182177	0.152064	0.156585	0.124136	0.127876	0.115681	0.119795	0.078556	0.0814344	0.0593419	0.0606989	0.0354924	0.0355578
78	0.183151	0.182079	0.151291	0.156501	0.123706	0.127808	0.1152	0.11973	0.078595	0.0813907	0.0586596	0.0606663	0.0348438	0.0355388
78.2	0.183178	0.181981	0.151201	0.156417	0.12306	0.127739	0.11497	0.119666	0.0787488	0.0813471	0.0584537	0.0606338	0.0348296	0.0355197
78.4	0.183751	0.181884	0.150551	0.156333	0.122546	0.127671	0.114892	0.119602	0.0787801	0.0813035	0.0584774	0.0606013	0.0342515	0.0355007
78.6	0.184125	0.181786	0.150395	0.156249	0.123058	0.127602	0.11485	0.119538	0.0786526	0.0812599	0.05876	0.0605688	0.0339445	0.0354817
78.8	0.183889	0.181689	0.150181	0.156165	0.122627	0.127534	0.11457	0.119474	0.0784213	0.0812163	0.0585291	0.0605364	0.0337106	0.0354626
79	0.183309	0.181591	0.150153	0.156082	0.122778	0.127466	0.114944	0.11941	0.0785852	0.0811728	0.058527	0.0605039	0.0340727	0.0354436
79.2	0.183769	0.181494	0.150144	0.155998	0.122632	0.127397	0.114866	0.119346	0.0785635	0.0811293	0.0589692	0.0604715	0.0342912	0.0354246
79.4	0.184116	0.181397	0.150996	0.155914	0.123132	0.127329	0.115068	0.119282	0.0790642	0.0810858	0.0594263	0.0604391	0.0345761	0.0354056
79.6	0.185061	0.1813	0.152264	0.155831	0.123992	0.127261	0.115573	0.119218	0.0796559	0.0810423	0.0605469	0.0604067	0.0350515	0.0353867
79.8	0.185324	0.181202	0.153126	0.155747	0.124548	0.127192	0.116015	0.119154	0.0804196	0.0809989	0.061352	0.0603743	0.0357463	0.0353677
80	0.185631	0.181105	0.153805	0.155664	0.124994	0.127124	0.116725	0.11909	0.0811218	0.0809555	0.0623657	0.0603419	0.0361998	0.0353487
80.2	0.185503	0.181008	0.154414	0.15558	0.125363	0.127056	0.117174	0.119026	0.0811272	0.0809121	0.0625558	0.0603096	0.0364593	0.0353298
80.4	0.184852	0.180911	0.15413	0.155497	0.124966	0.126988	0.1165	0.118963	0.0811458	0.0808687	0.0627087	0.0602773	0.0363027	0.0353109
80.6	0.184582	0.180814	0.154439	0.155414	0.124577	0.12692	0.116723	0.118899	0.0816334	0.0808254	0.0630314	0.0602449	0.0368524	0.0352919
80.8	0.184528	0.180717	0.154696	0.15533	0.124176	0.126852	0.116906	0.118835	0.0812973	0.080782	0.0623801	0.0602127	0.0368146	0.035273
81	0.183884	0.18062	0.154069	0.155247	0.123715	0.126784	0.11622	0.118771	0.0806267	0.0807387	0.0617088	0.0601804	0.0366688	0.0352541
81.2	0.183809	0.180524	0.154007	0.155164	0.123691	0.126716	0.116231	0.118708	0.0806774	0.0806955	0.061111	0.0601481	0.0359803	0.0352352
81.4	0.182773	0.180427	0.153246	0.155081	0.123013	0.126648	0.11594	0.118644	0.0800829	0.0806522	0.0601777	0.0601159	0.035613	0.0352163
81.6	0.182685	0.18033	0.152619	0.154998	0.121958	0.12658	0.115529	0.118581	0.0798476	0.080609	0.0596502	0.0600837	0.0350539	0.0351974
81.8	0.181959	0.180234	0.151656	0.154915	0.121405	0.126512	0.114684	0.118517	0.0785814	0.0805658	0.0584266	0.0600515	0.0343135	0.0351786
82	0.181945	0.180137	0.151347	0.154832	0.120884	0.126445	0.113855	0.118453	0.0783333	0.0805226	0.0572465	0.0600193	0.0334189	0.0351597
82.2	0.181726	0.18004	0.150574	0.154749	0.120138	0.126377	0.113325	0.11839	0.0775024	0.0804794	0.0568604	0.0599871	0.0330574	0.0351409
82.4	0.181699	0.179944	0.149728	0.154666	0.120069	0.126309	0.113356	0.118327	0.0771708	0.0804363	0.0562582	0.0599549	0.0323899	0.035122
82.6	0.181702	0.179847	0.149633	0.154583	0.120193	0.126241	0.113745	0.118263	0.0770135	0.0803932	0.0560003	0.0599228	0.0327982	0.0351032
82.8	0.181228	0.179751	0.149508	0.1545	0.119718	0.126174	0.113685	0.1182	0.0768929	0.0803501	0.0557684	0.0598907	0.0325501	0.0350844
83	0.18106	0.179655	0.149887	0.154417	0.119913	0.126106	0.114394	0.118136	0.0777986	0.080307	0.0560995	0.0598586	0.0327883	0.0350656
83.2	0.181731	0.179558	0.150416	0.154334	0.12074	0.126038	0.114631	0.118073	0.07845	0.080264	0.0567131	0.0598265	0.0331582	0.0350468
83.4	0.182444	0.179462	0.151488	0.154251	0.122019	0.125971	0.115447	0.11801	0.0793102	0.080221	0.0578789	0.0597944	0.0339874	0.035028
83.6	0.182271	0.179366	0.151224	0.154169	0.122092	0.125903	0.11503	0.117946	0.0798265	0.080178	0.0584506	0.0597624	0.0337432	0.0350092
83.8	0.181737	0.17927	0.151318	0.154086	0.122161	0.125836	0.115748	0.117883	0.0802442	0.080135	0.0588086	0.0597304	0.0341684	0.0349905
84	0.182418	0.179174	0.151925	0.154004	0.122502	0.125768	0.116222	0.11782	0.0809241	0.080092	0.0593185	0.0596983	0.0344682	0.0349717
84.2	0.181955	0.179078	0.152183	0.153921	0.122661	0.125701	0.116042	0.117757	0.0812193	0.0800491	0.0591189	0.0596663	0.0345214	0.034953
84.4	0.181661	0.178982	0.152053	0.153839	0.122409	0.125634	0.115484	0.117694	0.0812489	0.0800062	0.0595423	0.0596344	0.0346098	0.0349342
84.6	0.181716	0.178886	0.152186	0.153756	0.122963	0.125566	0.115716	0.117631	0.0817204	0.0799633	0.0596187	0.0596024	0.0353667	0.0349155
84.8	0.181794	0.17879	0.15231	0.153674	0.123105	0.125499	0.115276	0.117568	0.0813839	0.0799205	0.0595361	0.0595704	0.0349984	0.0348968
85	0.181442	0.178694	0.151537	0.153591	0.12253	0.125432	0.114512	0.117505	0.0803582	0.0798776	0.0587853	0.0595385	0.0347572	0.0348781
85.2	0.181533	0.178598	0.152022	0.153509	0.122707	0.125364	0.115045	0.117442	0.0805658	0.0798348	0.0588017	0.0595066	0.0352678	0.0348594
85.4	0.180686	0.178503	0.151472	0.153427	0.122314	0.125297	0.114363	0.117379	0.0797349	0.079792	0.0582372	0.0594747	0.0353773	0.0348407
85.6	0.181072	0.178407	0.150883	0.153344	0.121964	0.12523	0.11386	0.117316	0.0790537	0.0797492	0.0578798	0.0594428	0.0352234	0.034822
85.8	0.1808	0.178311	0.150295	0.153262	0.121525	0.125163	0.113223	0.117253	0.0781096	0.0797065	0.0572148	0.059411	0.0343971	0.0348034
86	0.18071	0.178216	0.14973	0.15318	0.120907	0.125096	0.112852	0.11719	0.0777994	0.0796638	0.0569541	0.0593791	0.0341709	0.0347847
86.2	0.180144	0.17812	0.148582	0.153098	0.120309	0.125029	0.112648	0.117127	0.0770427	0.0796211	0.0569115	0.0593473	0.0341064	0.0347661
86.4	0.179588	0.178025	0.148366	0.153016	0.120095	0.124962	0.113034	0.117064	0.0770558	0.0795784	0.0565466	0.0593155	0.0338419	0.0347474
86.6	0.179359	0.177929	0.148478	0.152934	0.119747	0.124895	0.113144	0.117002	0.0768933	0.0795357	0.0565326	0.0592837	0.0332559	0.0347288
86.8	0.178718	0.177834	0.148023	0.152852	0.119636	0.124828	0.113018	0.116939	0.0773154	0.0794931	0.0570877	0.0592519	0.0325765	0.0347102
87	0.178214	0.177738	0.147912	0.15277	0.119603	0.124761	0.113099	0.116876	0.0774706	0.0794505	0.0572944	0.0592201	0.0326906	0.0346916
87.2	0.178255	0.177643	0.148073	0.152688	0.120001	0.124694	0.113006	0.116814	0.0773395	0.0794079	0.0575295	0.0591884	0.0323766	0.034673
87.4	0.178193	0.177548	0.14834	0.152606	0.119934	0.124627	0.113119	0.116751	0.0772823	0.0793653	0.0580643	0.0591567	0.032007	0.0346544
87.6	0.177233	0.177453	0.147538	0.152524	0.119189	0.124561	0.112131	0.116688	0.0768625	0.0793228	0.0579806	0.059125	0.031421	0.0346358
87.8	0.176944	0.177358	0.14791	0.152443	0.119286	0.124494	0.112528	0.116626	0.0771864	0.0792803	0.0583619	0.0590933	0.0311643	0.0346173
88	0.177304	0.177263	0.148145	0.152361	0.119578	0.124427	0.112588	0.116563	0.0778211	0.0792378	0.058728	0.0590616	0.031579	0.0345987
88.2	0.176718	0.177168	0.148097	0.152279	0.119284	0.12436	0.11212	0.116501	0.0778695	0.0791953	0.0585321	0.0590299	0.0314786	0.0345802
88.4	0.176642	0.177073	0.147747	0.152198	0.119229	0.124294	0.111671	0.116439	0.0776446	0.0791529	0.0587582	0.0589983	0.0318778	0.0345616
88.6	0.176925	0.176978	0.148617	0.152116	0.120295	0.124227	0.111651	0.116376	0.0777643	0.0791104	0.0593691	0.0589667	0.0330104	0.0345431
88.8	0.177461	0.176883	0.148906	0.152035	0.120576	0.12416	0.111649	0.116314	0.0776656	0.079068	0.0592903	0.0589351	0.033221	0.0345246
89	0.177391	0.176788	0.148268	0.151953	0.120382	0.124094	0.111955	0.116251	0.0775869	0.0790257	0.0587255	0.0589035	0.033874	0.0345061
89.2	0.177865	0.176693	0.148555	0.151872	0.120958	0.124027	0.112676	0.116189	0.0782395	0.0789833	0.0587341	0.0588719	0.035175	0.0344876
89.4	0.178114	0.176599	0.147858	0.15179	0.120451	0.123961	0.112455	0.116127	0.0777369	0.0789409	0.0583291	0.0588403	0.0349987	0.0344691
89.6	0.178784	0.176504	0.147474	0.151709	0.12038	0.123894	0.112688	0.116065	0.0771462	0.0788986	0.0582505	0.0588088	0.0351964	0.0344506
89.8	0.179053	0.176409	0.147073	0.151628	0.120073	0.123828	0.112757	0.116002	0.0768126	0.0788564	0.0585778	0.0587773	0.0354181	0.0344322
90	0.178925	0.176315	0.146691	0.151546	0.12006	0.123762	0.112532	0.11594	0.0767256	0.0788141	0.0580825	0.0587458	0.0352017	0.0344137
90.2	0.178391	0.17622	0.14644	0.151465	0.120127	0.123695	0.112794	0.115878	0.0766526	0.0787718	0.0578413	0.0587143	0.0350121	0.0343953
90.4	0.178002	0.176126	0.146738	0.151384	0.119857	0.123629	0.112696	0.115816	0.0768909	0.0787296	0.0577132	0.0586828	0.0346996	0.0343768
90.6	0.177696	0.176031	0.146196	0.151303	0.11929	0.123563	0.112609	0.115754	0.0764638	0.0786874	0.0574541	0.0586514	0.0339483	0.0343584
90.8	0.177649	0.175937	0.146181	0.151222	0.119271	0.123497	0.112815	0.115692	0.076273	0.0786452	0.0576783	0.0586199	0.0336225	0.03434
91	0.177345	0.175843	0.146515	0.151141	0.119566	0.12343	0.112938	0.11563	0.0760523	0.0786031	0.0575685	0.0585885	0.0336827	0.0343216
91.2	0.177139	0.175749	0.146713	0.15106	0.119445	0.123364	0.112938	0.115568	0.0760253	0.078561	0.0576047	0.0585571	0.0331295	0.0343032
91.4	0.176545	0.175654	0.146435	0.150979	0.119133	0.123298	0.112534	0.115506	0.0755169	0.0785188	0.0576322	0.0585257	0.0326071	0.0342848
91.6	0.176388	0.17556	0.146435	0.150898	0.119342	0.123232	0.11218	0.115444	0.0756164	0.0784767	0.0575937	0.0584944	0.032446	0.0342664
91.8	0.176673	0.175466	0.147175	0.150817	0.119554	0.123166	0.113205	0.115382	0.0766367	0.0784347	0.0579056	0.058463	0.0327206	0.0342481
92	0.176994	0.175372	0.147205	0.150736	0.119973	0.1231	0.113029	0.11532	0.0769261	0.0783926	0.0579698	0.0584317	0.0329624	0.0342297
92.2	0.176426	0.175278	0.147378	0.150655	0.119776	0.123034	0.112504	0.115258	0.0766151	0.0783506	0.0572541	0.0584003	0.0324032	0.0342114
92.4	0.1765	0.175184	0.14773	0.150574	0.120256	0.122968	0.112171	0.115197	0.0763675	0.0783086	0.0576274	0.058369	0.032389	0.034193
92.6	0.176847	0.17509	0.147918	0.150494	0.120991	0.122902	0.112536	0.115135	0.0766183	0.0782667	0.0580214	0.0583378	0.0329559	0.0341747
92.8	0.176545	0.174996	0.147521	0.150413	0.120948	0.122836	0.112327	0.115073	0.076967	0.0782247	0.0576524	0.0583065	0.0324729	0.0341564
93	0.176783	0.174902	0.147207	0.150332	0.121306	0.12277	0.112612	0.115011	0.0768502	0.0781828	0.0572522	0.0582752	0.0329286	0.0341381
93.2	0.177623	0.174809	0.147264	0.150252	0.121283	0.122705	0.112906	0.11495	0.0767857	0.0781409	0.0577065	0.058244	0.0330135	0.0341198
93.4	0.178035	0.174715	0.147324	0.150171	0.121078	0.122639	0.113089	0.114888	0.0766076	0.078099	0.058026	0.0582128	0.0330927	0.0341015
93.6	0.178349	0.174621	0.148078	0.150091	0.121897	0.122573	0.113524	0.114827	0.0767575	0.0780571	0.058515	0.0581816	0.033854	0.0340832
93.8	0.17827	0.174528	0.148093	0.15001	0.121526	0.122507	0.11342	0.114765	0.0771119	0.0780153	0.0589115	0.0581504	0.0341115	0.0340649
94	0.17783	0.174434	0.148224	0.14993	0.121085	0.122442	0.113036	0.114704	0.0770449	0.0779735	0.0585184	0.0581192	0.0334051	0.0340467
94.2	0.177491	0.174341	0.148354	0.14985	0.12104	0.122376	0.112765	0.114642	0.0770439	0.0779317	0.0587459	0.0580881	0.0335494	0.0340284
94.4	0.177322	0.174247	0.14838	0.149769	0.120237	0.12231	0.112491	0.114581	0.0765209	0.0778899	0.058382	0.0580569	0.0332456	0.0340102
94.6	0.1771	0.174154	0.147968	0.149689	0.119698	0.122245	0.112531	0.114519	0.0761325	0.0778482	0.0580994	0.0580258	0.0325985	0.0339919
94.8	0.177474	0.174061	0.148093	0.149609	0.119361	0.122179	0.112505	0.114458	0.0763873	0.0778064	0.0581002	0.0579947	0.0324471	0.0339737
95	0.177193	0.173967	0.148022	0.149529	0.119158	0.122114	0.112235	0.114396	0.0763014	0.0777647	0.0575258	0.0579636	0.0324298	0.0339555
95.2	0.176704	0.173874	0.147569	0.149448	0.118485	0.122048	0.111935	0.114335	0.0764238	0.077723	0.0566284	0.0579325	0.0321515	0.0339373
95.4	0.177125	0.173781	0.147982	0.149368	0.11856	0.121983	0.112339	0.114274	0.0768896	0.0776814	0.0568064	0.0579015	0.0323805	0.0339191
95.6	0.177542	0.173688	0.14814	0.149288	0.119111	0.121918	0.112505	0.114213	0.0773233	0.0776397	0.0566895	0.0578705	0.0323654	0.0339009
95.8	0.177254	0.173595	0.148002	0.149208	0.118749	0.121852	0.112775	0.114151	0.0775578	0.0775981	0.0564978	0.0578394	0.0328359	0.0338828
96	0.177102	0.173502	0.147275	0.149128	0.118666	0.121787	0.112312	0.11409	0.0770828	0.0775565	0.0564862	0.0578084	0.0324211	0.0338646
96.2	0.176616	0.173409	0.14725	0.149048	0.11853	0.121722	0.112172	0.114029	0.0770346	0.0775149	0.0564304	0.0577775	0.0317564	0.0338465
96.4	0.176461	0.173316	0.146642	0.148968	0.119075	0.121656	0.112197	0.113968	0.0769829	0.0774734	0.0569426	0.0577465	0.0321246	0.0338283
96.6	0.175993	0.173223	0.146118	0.148889	0.119009	0.121591	0.112259	0.113907	0.0772139	0.0774319	0.0568849	0.0577155	0.0322768	0.0338102
96.8	0.176122	0.17313	0.146355	0.148809	0.119212	0.121526	0.112169	0.113846	0.0772432	0.0773904	0.0571433	0.0576846	0.0327559	0.0337921
97	0.176604	0.173037	0.146451	0.148729	0.119218	0.121461	0.112476	0.113785	0.0769604	0.0773489	0.0571585	0.0576537	0.0332648	0.0337739
97.2	0.176599	0.172944	0.146265	0.148649	0.118466	0.121396	0.112445	0.113724	0.0768434	0.0773074	0.0574178	0.0576228	0.0332659	0.0337558
97.4	0.176592	0.172852	0.146565	0.14857	0.118465	0.121331	0.112574	0.113663	0.0767718	0.077266	0.0575353	0.0575919	0.0340028	0.0337377
97.6	0.176477	0.172759	0.146691	0.14849	0.118451	0.121266	0.112486	0.113602	0.0766164	0.0772246	0.0579946	0.057561	0.0338999	0.0337197
97.8	0.176147	0.172666	0.146432	0.14841	0.117722	0.121201	0.112232	0.113541	0.0766928	0.0771832	0.0579767	0.0575302	0.0337071	0.0337016
98	0.176276	0.172574	0.146748	0.148331	0.117636	0.121136	0.112156	0.11348	0.0764259	0.0771418	0.0583048	0.0574993	0.0338946	0.0336835
98.2	0.176486	0.172481	0.147082	0.148251	0.117883	0.121071	0.112665	0.113419	0.0764921	0.0771005	0.0584698	0.0574685	0.0341185	0.0336655
98.4	0.176808	0.172389	0.147224	0.148172	0.11751	0.121006	0.112903	0.113359	0.0763203	0.0770591	0.0581419	0.0574377	0.0341316	0.0336474
98.6	0.177004	0.172296	0.147309	0.148092	0.117893	0.120941	0.112889	0.113298	0.0765717	0.0770178	0.0582856	0.0574069	0.0342373	0.0336294
98.8	0.177068	0.172204	0.147019	0.148013	0.117596	0.120876	0.112337	0.113237	0.0762643	0.0769766	0.0577443	0.0573762	0.0342084	0.0336114
99	0.177051	0.172112	0.14725	0.147934	0.117988	0.120811	0.112297	0.113176	0.0762301	0.0769353	0.0577385	0.0573454	0.0339505	0.0335934
99.2	0.177285	0.17202	0.147247	0.147854	0.117999	0.120747	0.112209	0.113116	0.0764396	0.0768941	0.0578786	0.0573147	0.0341407	0.0335753
99.4	0.177964	0.171927	0.147519	0.147775	0.118334	0.120682	0.112543	0.113055	0.0768058	0.0768528	0.0585245	0.0572839	0.0346389	0.0335573
99.6	0.177759	0.171835	0.147527	0.147696	0.118874	0.120617	0.112392	0.112994	0.0761714	0.0768116	0.0586496	0.0572532	0.0346985	0.0335394
99.8	0.177436	0.171743	0.147407	0.147617	0.119004	0.120553	0.112377	0.112934	0.0762039	0.0767705	0.0590022	0.0572225	0.0351062	0.0335214
100	0.177162	0.171651	0.147216	0.147538	0.119453	0.120488	0.112576	0.112873	0.076429	0.0767293	0.0597327	0.0571919	0.0348265	0.0335034
100.2	0.176431	0.171559	0.147134	0.147459	0.119576	0.120423	0.112316	0.112813	0.0765898	0.0766882	0.0593994	0.0571612	0.0343697	0.0334854
100.4	0.175972	0.171467	0.146719	0.14738	0.119624	0.120359	0.112504	0.112752	0.0766563	0.0766471	0.0588161	0.0571306	0.0344981	0.0334675
100.6	0.175713	0.171375	0.146789	0.147301	0.118895	0.120294	0.112019	0.112692	0.0765188	0.076606	0.0584024	0.0570999	0.0342836	0.0334496
100.8	0.175689	0.171283	0.146649	0.147222	0.118392	0.12023	0.11161	0.112632	0.0759421	0.0765649	0.0581629	0.0570693	0.0344782	0.0334316
101	0.174847	0.171191	0.146159	0.147143	0.118001	0.120165	0.111279	0.112571	0.0756411	0.0765239	0.0575544	0.0570387	0.0336298	0.0334137
101.2	0.174129	0.1711	0.14567	0.147064	0.117359	0.120101	0.110988	0.112511	0.0756155	0.0764829	0.0571182	0.0570082	0.0330389	0.0333958
101.4	0.174123	0.171008	0.145738	0.146985	0.117588	0.120037	0.111037	0.11245	0.0754547	0.0764419	0.0570497	0.0569776	0.0327084	0.0333779
101.6	0.174096	0.170916	0.145671	0.146906	0.11802	0.119972	0.111101	0.11239	0.0762433	0.0764009	0.0570732	0.0569471	0.0325375	0.03336
101.8	0.174034	0.170825	0.145796	0.146827	0.117806	0.119908	0.111763	0.11233	0.0767758	0.07636	0.0575498	0.0569166	0.0330786	0.0333421
102	0.174269	0.170733	0.145898	0.146749	0.117997	0.119844	0.112415	0.11227	0.0766567	0.076319	0.0581387	0.0568861	0.0334405	0.0333243
102.2	0.174293	0.170642	0.145823	0.14667	0.118324	0.119779	0.112636	0.11221	0.0764743	0.0762781	0.0580743	0.0568556	0.032924	0.0333064
102.4	0.174361	0.17055	0.146019	0.146591	0.118397	0.119715	0.112325	0.112149	0.0766244	0.0762372	0.0581132	0.0568251	0.033214	0.0332886
102.6	0.17458	0.170459	0.145935	0.146513	0.118488	0.119651	0.111866	0.112089	0.076079	0.0761964	0.0580415	0.0567946	0.032994	0.0332707
102.8	0.174567	0.170367	0.145963	0.146434	0.118168	0.119587	0.111393	0.112029	0.0761351	0.0761555	0.0577037	0.0567642	0.0326783	0.0332529
103	0.174973	0.170276	0.146641	0.146356	0.118508	0.119523	0.111339	0.111969	0.0762773	0.0761147	0.0581397	0.0567338	0.0331841	0.0332351
103.2	0.175428	0.170185	0.146884	0.146277	0.118557	0.119459	0.111385	0.111909	0.0764733	0.0760739	0.0585698	0.0567033	0.0336105	0.0332172
103.4	0.17548	0.170094	0.14725	0.146199	0.118893	0.119395	0.111819	0.111849	0.0768248	0.0760331	0.058374	0.0566729	0.0338705	0.0331994
103.6	0.175482	0.170002	0.147372	0.146121	0.119701	0.119331	0.111958	0.111789	0.0766703	0.0759924	0.0585952	0.0566426	0.0337894	0.0331816
103.8	0.175684	0.169911	0.14694	0.146042	0.119445	0.119267	0.111546	0.111729	0.0769323	0.0759516	0.0586115	0.0566122	0.0337934	0.0331639
104	0.175618	0.16982	0.147383	0.145964	0.119585	0.119203	0.111621	0.111669	0.0769656	0.0759109	0.0584342	0.0565819	0.0337563	0.0331461
104.2	0.175382	0.169729	0.147211	0.145886	0.119054	0.119139	0.111731	0.11161	0.0765767	0.0758703	0.0574877	0.0565515	0.0336226	0.0331283
104.4	0.175239	0.169638	0.147289	0.145808	0.119159	0.119075	0.111989	0.11155	0.0766316	0.0758296	0.0573378	0.0565212	0.0339082	0.0331106
104.6	0.17485	0.169547	0.147299	0.145729	0.119231	0.119011	0.111972	0.11149	0.076209	0.0757889	0.0577129	0.0564909	0.034366	0.0330928
104.8	0.174589	0.169456	0.147163	0.145651	0.119497	0.118948	0.112176	0.11143	0.0760407	0.0757483	0.057721	0.0564607	0.0342896	0.0330751
105	0.174245	0.169366	0.147199	0.145573	0.119632	0.118884	0.112534	0.11137	0.0765578	0.0757077	0.0581612	0.0564304	0.0342596	0.0330573
105.2	0.173996	0.169275	0.147011	0.145495	0.119425	0.11882	0.112806	0.111311	0.0767281	0.0756671	0.0581806	0.0564001	0.0341479	0.0330396
105.4	0.174374	0.169184	0.146416	0.145417	0.119678	0.118756	0.11293	0.111251	0.0766908	0.0756266	0.058053	0.0563699	0.0336179	0.0330219
105.6	0.174225	0.169093	0.146242	0.145339	0.11998	0.118693	0.113093	0.111191	0.0771825	0.075586	0.0584086	0.0563397	0.0341311	0.0330042
105.8	0.17411	0.169003	0.145756	0.145261	0.119649	0.118629	0.113689	0.111132	0.0769226	0.0755455	0.0584411	0.0563095	0.0341791	0.0329865
106	0.174131	0.168912	0.145375	0.145184	0.120069	0.118565	0.113601	0.111072	0.0768433	0.075505	0.0579495	0.0562793	0.0338647	0.0329688
106.2	0.173608	0.168822	0.144859	0.145106	0.119306	0.118502	0.112849	0.111013	0.0767556	0.0754646	0.0570285	0.0562491	0.0334701	0.0329512
106.4	0.173703	0.168731	0.145033	0.145028	0.118661	0.118438	0.112545	0.110953	0.0765693	0.0754241	0.056849	0.056219	0.0336695	0.0329335
106.6	0.173547	0.168641	0.144608	0.14495	0.118444	0.118375	0.111873	0.110894	0.0759112	0.0753837	0.0562281	0.0561889	0.0331973	0.0329159
106.8	0.173538	0.16855	0.145522	0.144873	0.118522	0.118311	0.111642	0.110834	0.0766769	0.0753433	0.0562687	0.0561588	0.0336217	0.0328982
107	0.173823	0.16846	0.14583	0.144795	0.11844	0.118248	0.111441	0.110775	0.0767176	0.0753029	0.0563293	0.0561286	0.0339239	0.0328806
107.2	0.173272	0.16837	0.145552	0.144717	0.118196	0.118185	0.110971	0.110716	0.0762421	0.0752625	0.0559695	0.0560986	0.0332837	0.032863
107.4	0.173105	0.168279	0.145587	0.14464	0.118216	0.118121	0.110876	0.110656	0.0763354	0.0752222	0.0559669	0.0560685	0.0332667	0.0328453
107.6	0.173078	0.168189	0.145142	0.144562	0.118017	0.118058	0.110474	0.110597	0.0760899	0.0751819	0.0560019	0.0560384	0.0328882	0.0328277
107.8	0.173024	0.168099	0.145221	0.144485	0.117208	0.117995	0.109987	0.110538	0.0758021	0.0751416	0.0556385	0.0560084	0.0328924	0.0328101
108	0.172823	0.168009	0.145672	0.144407	0.117149	0.117931	0.109975	0.110478	0.0757021	0.0751013	0.0556216	0.0559784	0.032875	0.0327925
108.2	0.17265	0.167919	0.145613	0.14433	0.117109	0.117868	0.110573	0.110419	0.0755956	0.075061	0.0559661	0.0559484	0.0332904	0.032775
108.4	0.172412	0.167829	0.145638	0.144252	0.117268	0.117805	0.110542	0.11036	0.0755301	0.0750208	0.0562943	0.0559184	0.0334269	0.0327574
108.6	0.172828	0.167739	0.145848	0.144175	0.117113	0.117742	0.110308	0.110301	0.0755096	0.0749806	0.0564333	0.0558884	0.0337256	0.0327398
108.8	0.17284	0.167649	0.145607	0.144098	0.116715	0.117679	0.110589	0.110242	0.075425	0.0749404	0.0564745	0.0558584	0.0342727	0.0327223
109	0.172516	0.167559	0.145197	0.144021	0.115939	0.117616	0.110314	0.110183	0.0751988	0.0749002	0.0563473	0.0558285	0.034353	0.0327047
109.2	0.172466	0.167469	0.144094	0.143943	0.115778	0.117553	0.110207	0.110124	0.0748116	0.0748601	0.0560212	0.0557986	0.0335725	0.0326872
109.4	0.17235	0.16738	0.14351	0.143866	0.115469	0.11749	0.109976	0.110065	0.0745223	0.07482	0.0556296	0.0557687	0.0329746	0.0326697
109.6	0.172152	0.16729	0.143663	0.143789	0.11561	0.117427	0.110476	0.110006	0.074568	0.0747798	0.0557869	0.0557388	0.033084	0.0326522
109.8	0.172103	0.1672	0.143421	0.143712	0.115245	0.117364	0.110445	0.109947	0.0744485	0.0747398	0.0552647	0.0557089	0.0328492	0.0326347
110	0.172074	0.167111	0.14393	0.143635	0.115376	0.117301	0.110373	0.109888	0.0744705	0.0746997	0.0549632	0.0556791	0.0333731	0.0326172
110.2	0.17186	0.167021	0.143868	0.143558	0.115167	0.117238	0.110282	0.109829	0.0747948	0.0746597	0.055003	0.0556492	0.0332333	0.0325997
110.4	0.172334	0.166931	0.143989	0.143481	0.115221	0.117175	0.110309	0.10977	0.0746833	0.0746196	0.0550007	0.0556194	0.0329722	0.0325822
110.6	0.172045	0.166842	0.14364	0.143404	0.115331	0.117112	0.109855	0.109711	0.0747171	0.0745796	0.0549546	0.0555896	0.0326886	0.0325648
110.8	0.172585	0.166753	0.144343	0.143327	0.115619	0.11705	0.109926	0.109652	0.0755675	0.0745397	0.0553424	0.0555598	0.0328059	0.0325473
111	0.172341	0.166663	0.143649	0.143251	0.115411	0.116987	0.109775	0.109593	0.0751375	0.0744997	0.0553507	0.05553	0.0317747	0.0325299
111.2	0.171885	0.166574	0.143697	0.143174	0.115554	0.116924	0.110256	0.109535	0.0754725	0.0744598	0.0559487	0.0555002	0.0318636	0.0325124
111.4	0.172167	0.166485	0.143906	0.143097	0.116122	0.116861	0.11095	0.109476	0.0763725	0.0744199	0.056497	0.0554705	0.0319502	0.032495
111.6	0.172326	0.166395	0.143958	0.14302	0.116192	0.116799	0.110884	0.109417	0.0764814	0.07438	0.0562794	0.0554407	0.0315654	0.0324776
111.8	0.172421	0.166306	0.143806	0.142944	0.116573	0.116736	0.11114	0.109359	0.0764413	0.0743401	0.0567795	0.055411	0.0317164	0.0324602
112	0.172858	0.166217	0.143563	0.142867	0.116927	0.116674	0.11173	0.1093	0.0767371	0.0743003	0.0572712	0.0553813	0.0321068	0.0324428
112.2	0.172753	0.166128	0.143945	0.14279	0.117638	0.116611	0.112322	0.109241	0.0770147	0.0742605	0.057878	0.0553516	0.0325023	0.0324254
112.4	0.172667	0.166039	0.143719	0.142714	0.117893	0.116549	0.11218	0.109183	0.0770532	0.0742206	0.0578191	0.055322	0.0326749	0.032408
112.6	0.172825	0.16595	0.143707	0.142637	0.118234	0.116486	0.112037	0.109124	0.0773763	0.0741809	0.0579206	0.0552923	0.0333512	0.0323906
112.8	0.172117	0.165861	0.143574	0.142561	0.11778	0.116424	0.112307	0.109066	0.0771137	0.0741411	0.0579022	0.0552627	0.0333458	0.0323733
113	0.171389	0.165772	0.143633	0.142485	0.1175	0.116361	0.111965	0.109007	0.0770577	0.0741014	0.0578718	0.0552331	0.0330893	0.0323559
113.2	0.171894	0.165683	0.144418	0.142408	0.118281	0.116299	0.112643	0.108949	0.0776656	0.0740616	0.0588004	0.0552035	0.0333232	0.0323386
113.4	0.171639	0.165594	0.145405	0.142332	0.118479	0.116237	0.113315	0.108891	0.0775439	0.0740219	0.059191	0.0551739	0.033787	0.0323213
113.6	0.171428	0.165506	0.14624	0.142256	0.118228	0.116174	0.113163	0.108832	0.0774268	0.0739823	0.059441	0.0551443	0.0339361	0.0323039
113.8	0.171055	0.165417	0.146628	0.142179	0.117796	0.116112	0.112965	0.108774	0.0770831	0.0739426	0.0591748	0.0551147	0.0342719	0.0322866
114	0.171555	0.165328	0.147026	0.142103	0.118325	0.11605	0.113246	0.108716	0.0772698	0.073903	0.0595796	0.0550852	0.0348806	0.0322693
114.2	0.171536	0.16524	0.145997	0.142027	0.118349	0.115988	0.112716	0.108657	0.0771476	0.0738634	0.0596225	0.0550557	0.0339727	0.032252
114.4	0.171729	0.165151	0.145884	0.141951	0.117324	0.115925	0.112191	0.108599	0.076472	0.0738238	0.0591082	0.0550262	0.0333292	0.0322347
114.6	0.171666	0.165062	0.145796	0.141875	0.116919	0.115863	0.111907	0.108541	0.0762316	0.0737842	0.0589854	0.0549967	0.033491	0.0322174
114.8	0.171876	0.164974	0.145672	0.141799	0.116493	0.115801	0.111573	0.108483	0.0762255	0.0737446	0.0582616	0.0549672	0.03312	0.0322002
115	0.171373	0.164886	0.145015	0.141723	0.116011	0.115739	0.111215	0.108425	0.0757117	0.0737051	0.0577635	0.0549377	0.0322714	0.0321829
115.2	0.171424	0.164797	0.145214	0.141647	0.11586	0.115677	0.111713	0.108366	0.0761362	0.0736656	0.0578069	0.0549083	0.0329814	0.0321657
115.4	0.171904	0.164709	0.144883	0.141571	0.115844	0.115615	0.111262	0.108308	0.0756438	0.0736261	0.0573743	0.0548788	0.0326767	0.0321484
115.6	0.17195	0.164621	0.14421	0.141495	0.116234	0.115553	0.110694	0.10825	0.0750999	0.0735867	0.0571418	0.0548494	0.0326016	0.0321312
115.8	0.172502	0.164532	0.143717	0.141419	0.116747	0.115491	0.111009	0.108192	0.0748617	0.0735472	0.0572192	0.05482	0.0334392	0.032114
116	0.172296	0.164444	0.143378	0.141343	0.116901	0.115429	0.11122	0.108134	0.0747286	0.0735078	0.0570654	0.0547906	0.0335696	0.0320968
116.2	0.171978	0.164356	0.143786	0.141267	0.117703	0.115367	0.111116	0.108076	0.0747915	0.0734684	0.05728	0.0547613	0.0334907	0.0320795
116.4	0.171884	0.164268	0.143596	0.141192	0.117885	0.115306	0.110826	0.108018	0.0752712	0.073429	0.0569767	0.0547319	0.034043	0.0320624
116.6	0.172284	0.16418	0.143871	0.141116	0.118309	0.115244	0.110844	0.107961	0.0757079	0.0733897	0.0572186	0.0547026	0.0344757	0.0320452
116.8	0.171861	0.164092	0.144067	0.14104	0.117731	0.115182	0.110962	0.107903	0.07587	0.0733503	0.0571696	0.0546733	0.034165	0.032028
117	0.172416	0.164004	0.144722	0.140965	0.118384	0.11512	0.111265	0.107845	0.076609	0.073311	0.0579689	0.0546439	0.0352908	0.0320108
117.2	0.173023	0.163916	0.145367	0.140889	0.119139	0.115059	0.111474	0.107787	0.0768635	0.0732717	0.0582809	0.0546147	0.0358979	0.0319937
117.4	0.17259	0.163828	0.145187	0.140814	0.118594	0.114997	0.110996	0.107729	0.0760851	0.0732324	0.0575436	0.0545854	0.0352958	0.0319765
117.6	0.172215	0.16374	0.144846	0.140738	0.117976	0.114935	0.110316	0.107671	0.0757816	0.0731932	0.0574808	0.0545561	0.0346549	0.0319594
117.8	0.172662	0.163653	0.144796	0.140663	0.117983	0.114874	0.110505	0.107614	0.0758995	0.0731539	0.057925	0.0545269	0.0345965	0.0319422
118	0.172995	0.163565	0.144636	0.140587	0.11802	0.114812	0.110287	0.107556	0.0758849	0.0731147	0.0583161	0.0544977	0.0343832	0.0319251
118.2	0.17247	0.163477	0.14421	0.140512	0.117377	0.11475	0.109783	0.107498	0.0755581	0.0730756	0.0580502	0.0544685	0.0336386	0.031908
118.4	0.17224	0.16339	0.144575	0.140437	0.116492	0.114689	0.109828	0.107441	0.075421	0.0730364	0.057975	0.0544393	0.0333899	0.0318909
118.6	0.171755	0.163302	0.144208	0.140361	0.115953	0.114627	0.109821	0.107383	0.0753586	0.0729972	0.0577208	0.0544101	0.0335115	0.0318738
118.8	0.171135	0.163214	0.143708	0.140286	0.115265	0.114566	0.109489	0.107326	0.075123	0.0729581	0.0573177	0.0543809	0.0329514	0.0318567
119	0.170633	0.163127	0.143469	0.140211	0.114942	0.114505	0.109783	0.107268	0.0749444	0.072919	0.0575342	0.0543518	0.0327643	0.0318397
119.2	0.170465	0.163039	0.143494	0.140136	0.114655	0.114443	0.110229	0.107211	0.0750277	0.0728799	0.0579235	0.0543226	0.0333372	0.0318226
119.4	0.170247	0.162952	0.143195	0.140061	0.114717	0.114382	0.110371	0.107153	0.0747239	0.0728408	0.0579694	0.0542935	0.0333936	0.0318055
119.6	0.169584	0.162865	0.14283	0.139986	0.114912	0.114321	0.110612	0.107096	0.0744934	0.0728018	0.0578561	0.0542644	0.0338166	0.0317885
119.8	0.169291	0.162777	0.14287	0.139911	0.114819	0.114259	0.111218	0.107038	0.0743851	0.0727628	0.0580445	0.0542353	0.0345019	0.0317714

## Sheet: Fig 6
Fig 6 Both 7g7 and 4h12 inhibited P.falciparum oocyst development in SMFA
	7g7	4h12	Mouse IgG1	Control
RLU	1301.6	1422.09	163.387	147.407
	177.915	900.805	158.406	1784.99
	138.069	348.713	2189.12	1224.8
	488.798	141.596	4201.16	2198.67
	1213.09	169.613	2900.33	2317.12
	174.179	484.348	2155.12	209.044
	179.16	274.624	154.256	2205.96
	121.466	677.085	364.278	3152.18
	539.021	184.555	1149.69	136.408
	611.919	263.21	184.14	541.596
	184.555	142.012	346.015	129.975
	1204.48	171.481	3166.29	1283.34
	213.61	560.812	130.597	2188.5
	835.193	257.577	2132.7	1125.01
	497.007	1669.41	2488.32	2725.23
	153.426	176.047	3169.61	1108.6
	164.632	517.73	151.35	2129.56
	1347.2	769.821	3191.2	1125.2
	541.096	490.144	187.461	624.371
	749.46	175.839	3150.93	640.351
	129.767	153.633	1287.49	652.803
	1571.35	476.462	409.935	2639.4
	285.001	142.427	3629.51	688.322
	101.958	135.578	128.522	629.56
		95.7321		885.771
		2133.92		3133.5
		134.333		1118.56
		256.776		142.219
		1192.03		3103.2
		128.107		89.0911

[truncated: 5 more sheets: Fig 7a, Fig 7b, Fig 7c, Fig 7d, Suppl Fig 2]
